# Supplementary material for: Vascular Tissue Specific miRNA Profiles Reveal Novel Correlations with Risk Factors in Coronary Artery Disease
Source: Biomolecules. 2021 Nov 12;11(11):1683. doi: 10.3390/biom11111683 (PMC8615466; doi:10.3390/biom11111683)
Supplement: Supplementary file 1 [file biomolecules-11-01683-s001.zip]

Archive with 4 entries (3 files):
- biomolecules-1424782-supplementary/
- biomolecules-1424782-supplementary/biomolecules-1424782 - supplementary.pdf
- biomolecules-1424782-supplementary/DigiMed Bayern Consortium_Co-authors.pdf
- biomolecules-1424782-supplementary/Table S1.xlsx
