# Supplementary material for: Vascular Tissue Specific miRNA Profiles Reveal Novel Correlations with Risk Factors in Coronary Artery Disease
Source: Biomolecules. 2021 Nov 12;11(11):1683. doi: 10.3390/biom11111683 (PMC8615466; doi:10.3390/biom11111683)
Supplement: Supplementary file 1 [file biomolecules-11-01683-s001.zip › biomolecules-1424782-supplementary/Table S1.xlsx]

## Sheet: miRNA_expression
miRNA	H001	H002	H003	H004	H005	H006	H007	H008	H009	H010	H011	H012	H013	H014	H015	H016	H017	H018	H019	H020	H021	H022	H023	H024	H025	H026	H027	H028	H029	H030	H031	H032	H033	H034	H035	H036	H037	H038	H039	H040	H041	H042	H043	H044	H045	H046	H047	H048	H049
let-7a-3p	736	799	396	1025	417	700	526	535	369	874	977	347	824	752	975	705	776	929	518	871	256	534	696	713	967	776	627	608	1066	446	1072	687	381	636	712	442	701	826	724	670	1065	551	778	888	1005	1000	816	772	618
let-7a-5p	970759	444117	363897	994182	550189	446593	570436	405541	416097	1301590	934142	433246	991011	725269	1474605	1098820	991073	853894	999035	750177	352618	782292	1223795	811495	1369905	307009	881741	900269	1189104	576130	1236836	822403	431191	872457	1098333	905169	687388	962402	488341	1008472	1120171	707487	589728	917995	903961	1046627	464390	745743	581371
let-7b-3p	492	593	243	617	385	455	268	438	299	924	857	217	528	596	326	478	438	437	334	515	150	285	249	794	625	641	401	427	717	257	490	374	394	347	381	212	691	502	761	336	465	301	498	401	643	458	495	321	244
let-7b-5p	52523	28216	18458	53267	36004	29982	30896	28756	23191	100810	56627	22833	56003	52475	81728	65145	59349	45260	61170	47020	19898	34932	48025	60428	73919	48209	51347	46782	70699	30884	87568	48957	42334	49788	58757	42202	42674	61350	32553	49150	81052	39112	42417	61050	64211	66632	44313	37341	34278
let-7c-5p	16660	14435	10334	16355	15492	13034	15392	10620	10615	53079	15812	9987	27015	24226	29646	27847	23461	22219	22960	18950	5242	14266	16316	38134	31447	19259	23435	23745	25267	21227	59350	17589	18338	24438	19344	18574	22077	24684	17801	14925	25035	18560	11620	17340	22218	26987	17051	16982	13207
let-7d-3p	2899	1716	1006	3044	1484	1614	1152	1789	1220	2364	3259	1022	2610	2669	1717	2052	2111	1731	1800	1876	1337	1214	1320	1741	2816	1531	2168	1795	3190	746	1776	2043	1487	1606	2244	1263	2328	2396	2713	1435	2780	1623	1915	2337	1797	2130	1714	1595	1723
let-7d-5p	10930	5150	3422	8184	5467	4757	5029	4145	3944	8756	8298	4302	9281	7532	14719	11692	11211	9445	8607	7399	4742	6480	12639	4757	9994	2237	6851	7254	8721	4183	12005	6876	4561	7932	8707	9883	5986	8208	3874	9452	10255	7343	6568	9261	9318	12091	5169	8356	6632
let-7e-3p	138	135	80	186	85	153	98	93	95	174	222	71	158	195	64	151	158	133	111	175	17	121	113	110	189	83	125	145	230	32	80	139	82	103	169	76	161	194	132	157	205	165	82	198	206	170	136	196	112
let-7e-5p	15224	8003	6674	16786	8388	8247	9723	6842	8432	22117	18869	7152	17629	16033	18028	18880	18031	17323	20485	13358	1632	14732	20533	16252	24478	5196	17315	16272	21480	4968	12573	14735	4331	13286	19373	13639	13144	15035	10344	18967	18948	12945	9911	17057	17280	21484	8540	14665	11612
let-7f-3p	161	149	85	200	113	159	118	137	89	227	268	83	174	202	148	143	182	197	114	201	86	124	162	147	234	147	144	140	216	80	186	107	91	85	149	82	129	160	155	139	198	103	133	151	152	188	123	139	112
let-7f-5p	557290	270236	193375	389547	267691	242006	294106	220989	199964	434714	452558	224026	445473	408619	465401	520528	587666	463693	394784	448803	217449	514076	868344	328559	738406	126109	371605	520462	547826	300185	845218	422376	246300	438309	508079	659787	397507	530375	269108	626177	409485	298199	284307	470475	407821	487475	243182	385536	248553
let-7g-3p	16	15	12	26	15	15	11	10	22	21	28	12	19	24	23	27	18	16	22	23	1	11	19	19	17	22	15	20	15	8	48	13	9	15	19	7	16	33	15	20	45	13	12	33	26	26	22	25	13
let-7g-5p	55735	31764	23292	45188	34505	33610	34591	25848	22359	62483	48268	28038	52495	49670	74470	57472	61773	48054	46606	46015	30894	46433	65035	43919	75521	23000	44987	53556	61955	40401	109070	44583	33302	52754	57177	60883	43668	59696	27224	50982	56431	36976	30431	48612	45347	53860	33338	42283	31549
let-7i-3p	165	75	44	119	88	86	69	77	45	350	186	75	114	139	121	175	122	108	129	64	79	64	108	99	131	137	124	89	146	81	170	68	130	138	114	91	60	175	124	88	217	110	93	125	144	142	107	77	98
let-7i-5p	64836	36824	24156	45736	41915	37565	34479	31860	21147	79192	58017	29897	49767	59892	40868	59248	65926	57054	48212	50534	40020	52980	75455	52850	100879	42489	52887	63528	69730	45184	129008	47703	49464	60106	57118	70541	54370	77843	42637	55017	59005	35587	40224	52337	52941	60613	41238	46510	32831
mir-1-3p	278	185	243	582	195	195	348	174	352	955	620	269	819	293	21363	475	519	421	571	465	40	305	335	645	956	205	479	529	816	50	108	570	98	391	984	423	558	329	212	544	820	727	273	557	552	851	200	469	557
mir-100-3p	162	48	62	271	123	107	132	77	102	148	243	120	225	141	188	216	168	218	190	189	12	259	316	92	469	29	150	190	257	36	50	181	73	159	312	113	182	156	175	292	215	103	126	288	208	127	68	222	96
mir-100-5p	31916	19698	12855	49958	20404	21870	22918	16058	17296	27444	49786	18288	36035	25838	32614	40816	30023	31356	33070	33934	2813	48452	54455	16761	64304	12289	33780	46622	56600	5254	10504	52482	17080	30003	57953	28300	24674	47027	21892	47474	66661	27355	33895	64499	45048	44787	24404	32645	27164
mir-101-3p	114663	74325	49477	111890	66349	76021	63448	63318	51184	97396	125677	50653	114806	113929	120312	110826	124221	96896	110865	102521	43057	110793	151902	72750	176905	92894	109008	109171	164281	65672	170065	89224	57343	82922	120426	115172	101832	122144	102335	116572	123914	68994	75469	105476	100101	126695	71496	84777	65067
mir-101-5p	152	180	72	163	100	128	104	106	80	179	261	94	194	220	189	170	212	179	158	218	36	184	204	86	177	112	123	159	218	59	178	141	96	126	156	123	149	145	109	144	221	143	174	217	156	240	142	160	111
mir-103a-3p	80142	25520	20186	38931	32860	27358	28122	24621	15785	45427	39576	27310	40580	45298	65173	65854	65056	41966	47147	32988	48525	35413	66021	28017	77681	34138	51832	47303	63332	50799	153500	32441	42828	66940	55732	90206	45157	63678	26869	55383	57564	35064	29101	39902	39929	51243	27853	36200	33070
mir-106a-5p	76	28	16	23	32	19	24	29	8	30	14	35	22	39	95	55	60	59	30	23	47	14	87	19	72	20	51	36	48	82	272	8	59	57	27	73	32	69	14	46	58	46	31	31	38	34	37	29	41
mir-106b-3p	4576	1199	705	1222	1433	842	1028	1327	336	1532	777	1325	1041	1692	4338	2284	3523	1611	1771	1114	3041	1285	3450	839	2992	1426	2271	1647	1871	3158	14235	1047	2604	3171	1564	5394	1625	3699	826	1852	1884	1286	777	1390	1183	1744	1602	1441	1522
mir-106b-5p	2383	869	361	732	890	637	629	887	231	840	712	766	643	1141	2236	1889	2204	957	1054	753	1047	503	1452	303	1195	678	909	769	819	1155	4905	449	995	1257	671	1783	597	1306	381	777	1190	893	570	920	977	1219	974	1010	921
mir-107	23814	5762	3842	5891	8826	5405	6433	6574	2335	9171	6886	6827	6545	11510	16671	19364	18554	8406	11299	5876	12217	7176	14259	5359	18207	13656	12313	9996	12505	14495	45733	5302	10942	18106	11948	27710	9377	13459	6552	12381	9938	7900	5523	7816	8426	12159	6326	7294	7649
mir-10a-3p	161	168	80	245	92	151	121	151	78	24	278	76	197	234	165	224	186	175	221	194	33	208	317	15	288	36	276	291	486	66	304	273	126	191	233	181	216	198	225	141	340	199	203	266	395	372	228	167	191
mir-10a-5p	332138	245808	163114	527139	177043	291080	266611	233523	189242	42521	353773	137317	288278	266376	276776	308602	240224	459746	220920	425454	35684	218059	387110	22119	339382	30080	313519	367955	692232	113734	332936	397889	123137	326824	288141	278017	376787	334051	200077	239481	671419	227073	234582	224166	505481	478912	348644	271859	301736
mir-10b-3p	49	54	23	39	59	39	27	26	3	51	77	23	66	61	86	72	74	100	58	27	6	65	53	51	136	68	80	62	90	70	138	63	26	55	56	47	29	89	37	47	90	80	71	78	116	131	60	57	78
mir-10b-5p	205664	324510	209645	264748	226965	206647	236567	111292	97445	169461	233651	156944	297112	191364	294400	212812	233915	659077	167152	261714	80456	171069	267137	164056	537215	233279	313753	255561	447917	454608	616299	307345	113159	388017	232484	240607	180158	450233	146172	207607	391316	206629	248731	228541	370538	619305	344944	194559	288641
mir-1180-3p	167	102	68	67	82	79	35	52	45	174	154	75	124	129	131	171	181	166	122	90	38	119	155	113	202	66	100	127	117	45	197	110	62	187	162	140	98	108	67	137	152	106	97	156	104	172	120	126	104
mir-12135	6	62	9	18	25	10	14	10	13	16	18	9	30	7	148	28	22	42	25	13	12	25	10	21	23	18	25	36	34	28	190	13	15	89	4	10	27	5	37	37	9	3	23	14	9	32	58	47	1
mir-12136	142	798	125	129	165	168	137	137	26	54	287	112	102	339	644	185	235	236	139	144	361	123	227	194	272	438	451	183	186	100	1282	494	96	271	122	268	83	1931	114	145	80	164	323	163	355	1019	824	360	303
mir-1247-5p	104	200	54	35	202	64	116	37	81	257	125	54	137	184	70	86	101	184	108	165	38	87	81	168	222	20	100	78	108	103	56	258	73	263	212	89	99	104	109	104	148	174	147	66	217	312	118	146	70
mir-1249-3p	31	13	21	47	14	44	35	15	7	86	34	13	36	33	5	15	19	20	14	28	21	16	16	33	52	4	12	33	40	23	15	12	29	20	20	11	44	40	22	20	52	20	22	21	23	21	6	21	5
mir-125a-3p	44	35	28	61	46	31	26	46	21	78	79	50	72	83	58	77	65	88	83	49	10	39	55	46	97	56	75	78	93	23	59	40	24	50	82	41	47	62	77	55	83	56	67	80	81	86	49	85	49
mir-125a-5p	50928	39445	21959	63424	29538	34185	32833	23274	30466	65720	65949	23845	53158	47597	28157	49999	41128	53913	35699	49230	9276	77434	83101	58524	127200	32321	71888	92382	110801	25561	39908	82553	30675	63253	94610	52215	75245	60014	53524	71404	93030	56025	59243	74018	71485	82801	46289	68570	49642
mir-125b-3p	3152	2372	1534	3106	2411	2094	1924	1546	1478	5264	3743	1757	3631	3166	3384	3345	2905	3667	3142	2943	453	2713	2712	3597	4614	3083	2824	3044	3798	1238	3303	2437	1950	2672	3923	2134	2637	2848	2754	3026	3779	2185	2503	4419	3460	3265	2310	3174	1967
mir-125b-5p	84939	61584	37030	118478	53645	60362	61013	40251	51039	84107	110852	46724	91588	66951	55214	83542	68783	86277	54203	99912	5861	82339	85126	39087	109203	24826	53180	85300	95901	16452	24410	94596	37612	65946	98517	48678	58779	69681	43724	79542	118076	60606	68219	123015	85313	92257	53100	77748	58759
mir-126-3p	10247	15475	6188	8142	14375	9077	9278	6189	3538	21206	11152	7510	10982	14966	22736	14835	13625	14879	9475	8980	16390	7197	12312	7317	16004	11111	13705	12887	14323	23403	37179	6327	10619	11647	8400	6315	5941	10496	6322	7256	14782	9328	8426	9671	15659	13536	18621	9309	6031
mir-126-5p	43738	60365	25378	32567	63513	27152	35418	23337	13976	59683	50643	33724	42794	54846	114723	71681	62418	56539	51297	29881	107175	50353	79143	44188	100374	70591	79846	83468	71444	107027	259796	49428	38167	74190	59820	48747	29621	52617	27457	45807	78468	60773	42851	70411	97077	83032	75130	65148	40155
mir-1260a	1105	420	490	952	646	508	423	661	477	1995	892	281	641	1025	565	813	1132	1077	853	598	376	475	1982	601	935	255	485	380	950	224	612	200	190	516	1261	594	676	220	698	685	657	1224	698	830	1117	297	228	772	494
mir-1260b	1058	355	476	852	630	390	381	684	445	1605	807	293	563	927	512	704	1002	1010	668	438	441	433	2103	477	894	191	390	283	882	198	558	114	179	456	1279	540	635	107	698	610	478	1201	657	714	1061	173	141	745	456
mir-127-3p	3789	3920	2457	3515	4737	4152	3788	2230	2140	12836	4133	2630	6712	6135	18480	5791	5102	8460	9187	4429	2620	2594	4329	4407	8794	3374	5696	7203	7191	4980	11769	4130	8657	5664	12768	3775	5231	10098	5865	3377	7408	3979	4452	8829	6804	7059	5221	6144	3434
mir-1271-5p	4	1	5	9	8	7	5	2	4	14	11	2	7	5	14	5	6	6	4	5	14	31	29	59	49	19	52	30	49	20	41	35	10	26	40	13	16	24	32	18	31	13	16	25	20	31	17	19	18
mir-1277-5p	82	35	40	104	38	58	44	47	58	125	104	54	86	80	100	91	70	89	79	86	178	51	122	56	105	45	69	74	138	38	107	72	48	80	98	49	82	84	40	99	131	94	87	103	100	126	65	81	79
mir-128-3p	3168	2919	1209	2416	2235	1694	1505	1515	1284	2931	2473	1501	2796	2885	5124	3135	4175	2634	1960	2993	2692	2753	4992	2546	4688	2697	2351	3284	2890	1758	7095	2485	2074	2946	3136	3550	2896	3035	2108	2341	2439	1983	2490	3091	2818	4205	1980	3010	1911
mir-128-5p	37	15	17	22	20	15	18	10	8	36	28	20	26	17	36	20	21	25	26	21	32	21	24	30	52	20	26	27	26	14	36	27	15	32	36	41	27	22	26	31	30	21	23	26	19	24	14	30	15
mir-1285-3p	341	129	34	82	98	100	58	85	20	188	79	50	69	97	199	136	345	106	105	46	201	130	299	86	215	128	145	102	72	187	770	89	168	240	113	300	102	200	101	102	121	94	52	94	77	142	104	147	109
mir-1287-5p	54	42	26	43	15	37	19	18	17	102	78	9	45	42	36	52	44	36	50	46	23	42	38	86	90	129	77	69	108	39	76	57	43	43	64	59	69	80	81	79	112	63	55	75	55	98	53	78	46
mir-1296-5p	386	190	135	524	176	342	200	226	198	558	577	133	435	513	318	361	341	285	440	325	80	139	192	250	356	222	432	224	483	85	160	280	234	186	314	196	307	861	525	317	636	264	293	345	370	404	372	289	284
mir-1301-3p	20	18	13	28	18	12	17	12	13	22	14	14	24	21	23	26	20	27	20	15	60	16	33	23	32	6	23	39	24	18	53	31	31	19	33	13	7	27	15	12	37	23	19	27	26	25	27	21	16
mir-1304-3p	32	24	20	26	36	24	18	23	8	24	23	20	31	26	49	34	42	42	26	16	390	29	72	20	64	17	19	63	48	31	128	26	34	46	29	45	34	41	41	28	40	27	18	18	24	30	29	30	9
mir-1306-5p	15	14	7	25	9	15	9	14	8	41	32	13	25	23	8	21	19	12	19	23	14	11	21	25	20	20	14	15	31	17	12	18	14	14	18	4	29	29	18	14	24	16	17	16	18	14	15	12	6
mir-1307-3p	338	158	157	277	246	244	101	128	120	614	298	154	344	304	255	315	341	312	394	181	566	194	364	417	408	176	224	266	391	190	630	277	320	243	219	335	262	339	319	319	370	228	233	272	267	331	258	309	262
mir-1307-5p	1739	679	607	1816	957	1161	462	695	688	2823	1460	712	1845	1560	1429	1803	1960	1322	2033	761	1304	745	1263	1483	1396	1556	719	872	1507	702	2076	1080	1086	562	736	1061	1081	1536	1534	1402	1909	1384	1299	1106	1557	1884	1618	1588	1534
mir-130a-3p	10648	7890	4476	11571	6312	7507	5933	6585	4561	8681	13686	4483	11218	12244	8149	12239	9972	9328	9175	9702	3846	6728	10846	4877	14058	8753	9318	8975	13920	6172	10067	7342	4600	6544	11181	7868	8618	9842	8598	9174	13050	7589	9223	10715	11672	13467	7951	8750	6545
mir-130b-3p	630	292	183	214	329	210	238	287	78	341	244	278	297	323	736	681	698	542	392	251	992	258	547	138	518	305	315	326	452	508	1723	164	624	734	248	613	307	500	253	276	383	345	282	316	376	589	353	440	341
mir-130b-5p	24	33	9	13	34	15	22	19	7	39	18	27	23	20	27	26	26	50	11	18	136	23	32	13	59	4	13	26	19	18	27	22	34	70	21	23	37	21	12	16	25	38	14	29	23	17	19	72	11
mir-132-3p	308	281	502	378	269	250	200	205	160	992	530	148	616	396	402	287	423	468	446	304	124	272	290	665	672	565	373	391	637	354	545	301	291	343	465	158	363	385	509	336	555	322	279	574	396	408	292	285	279
mir-132-5p	16	16	26	14	24	9	12	10	7	58	20	14	31	11	13	11	18	59	15	19	5	5	24	36	43	19	11	26	31	18	20	11	18	17	32	7	15	13	28	19	12	38	21	26	33	20	13	44	13
mir-133a-3p	13328	14186	7400	18842	7246	13386	11362	10864	11528	41110	24896	7444	25734	23700	642454	16948	18502	16488	17508	19728	1488	9008	8674	20722	22228	12046	14002	14508	20712	1792	3872	11556	6422	10386	17528	9316	17938	14134	12360	9708	18138	18960	14926	18024	19610	27794	11126	15206	14314
mir-133a-5p	38	62	22	68	26	50	42	28	40	112	56	14	70	52	1312	54	70	64	40	66	2	36	42	54	56	60	34	40	64	4	8	30	20	36	62	38	46	42	34	44	80	60	47	66	82	106	38	48	46
mir-133b	76	76	45	188	56	129	92	94	70	442	247	50	238	243	6112	105	140	104	225	117	6	48	46	196	176	108	145	78	224	10	44	80	81	54	102	70	147	193	149	83	249	119	112	132	162	215	121	70	114
mir-134-5p	50	51	49	50	47	93	75	36	30	128	65	47	94	103	98	46	73	94	94	78	108	32	47	75	138	86	57	74	87	89	135	50	104	62	105	49	99	176	107	32	94	40	60	97	71	110	83	79	45
mir-136-3p	184	286	163	176	301	247	210	132	151	461	291	128	390	350	842	308	329	532	377	271	133	152	311	221	417	183	242	366	330	270	584	234	362	236	510	184	244	470	389	250	265	157	270	346	357	343	232	303	147
mir-136-5p	103	108	54	63	119	81	74	44	46	148	119	51	154	135	253	115	168	207	146	107	35	59	80	102	173	86	92	129	116	135	245	87	113	118	190	89	114	144	134	87	102	95	93	170	173	189	129	146	65
mir-139-5p	151	433	177	300	484	197	262	321	60	759	301	194	257	547	599	348	391	336	278	150	481	145	190	644	376	826	555	323	269	1661	2426	218	184	273	160	142	135	279	262	135	357	184	189	182	474	307	379	223	254
mir-140-3p	71874	34457	20592	84862	35799	45079	32263	20531	31271	22642	103889	21853	67544	78760	42542	72047	50805	47597	62395	58905	8944	34722	65258	12176	92743	16414	77468	61911	108636	6770	22453	56924	38379	36280	112697	44046	65586	112570	66462	99345	140653	40534	65165	83313	62431	58904	51988	48862	34502
mir-140-5p	1392	882	450	1986	695	1007	693	466	766	399	2024	452	1141	1193	771	1259	960	1216	847	1291	143	593	1268	211	1573	313	1251	1179	1902	172	391	986	463	670	1359	498	1095	1835	728	1249	2732	680	1530	1627	1289	1461	1115	1055	720
mir-141-3p	46	42	14	70	21	25	25	18	13	38	22	15	24	32	63	45	37	38	21	41	75	21	15	14	52	21	34	24	25	36	57	11	15	19	27	24	22	71	18	22	24	45	29	19	30	72	20	25	34
mir-142-3p	786	354	303	268	492	241	357	283	82	256	143	508	200	308	997	585	656	509	226	281	3215	223	811	99	589	258	370	408	416	668	2477	171	751	1224	321	695	371	641	110	294	610	454	210	236	433	505	371	523	374
mir-142-5p	52582	15284	11753	13446	24481	12849	16436	18388	3951	19122	10127	23449	12409	20113	70875	44300	46207	23109	21052	13651	94659	11049	39625	5557	33567	13288	24347	21411	19745	34196	138654	9655	29698	42183	16286	51602	17061	29424	6088	19670	27982	26528	10877	16640	20285	25637	22596	27030	21065
mir-143-3p	8018351	6313798	4423818	10032696	4478976	6924432	5286710	5325806	5295314	14831122	12117611	4137330	12593930	11186785	6208799	10176261	11392136	8762229	11685364	9513929	791757	10929869	10824137	12754696	18668526	9696497	11274622	9648786	16324472	2057058	4749781	10363914	3219480	6756029	10808075	10273269	12396815	11350300	12239914	11870484	11164537	9380968	8732183	11044693	10175241	15500633	7047976	10703165	8102079
mir-143-5p	1621	1475	902	2211	711	1459	1197	855	1210	7462	2314	922	2754	2194	1157	1848	2144	2114	2491	2150	93	1202	1372	2879	2765	1039	1527	1517	2262	491	820	1704	580	1296	1737	1343	2131	1803	1513	1374	2304	2120	1983	2331	2326	3994	1342	2401	1838
mir-144-3p	44963	9960	3592	8736	12730	6000	8406	13242	1718	9879	3788	11538	6753	10450	43889	41688	42916	12316	14669	9091	13909	6989	29686	3426	22094	4999	16175	9485	11692	23853	91164	4828	17183	26271	7898	32138	8238	22344	1996	10741	13833	13811	6442	9923	13505	13743	12104	14723	13668
mir-144-5p	29575	7516	2665	6829	7538	3695	5905	9571	1468	3836	1836	9224	4380	6770	28763	20655	24898	11009	8204	5282	10026	6145	27369	2254	17411	2512	14266	9689	10581	14793	84850	4562	11297	19165	7646	34782	6941	20643	961	12567	7757	9407	3540	5696	7064	10706	8098	9798	10432
mir-145-3p	10474	8900	4462	13326	5122	8361	6260	6163	6082	13493	15361	4614	10626	11733	7077	12377	11502	9049	9954	10307	2509	31344	30253	26866	52637	31338	29827	32890	45067	5046	9239	29536	10634	19825	32381	24212	30601	29723	29926	26714	20328	14135	15904	22665	19617	24355	11825	16929	13364
mir-145-5p	29173	17438	17461	58565	7077	33027	25475	13941	24536	47746	24765	11867	35976	20567	10788	16306	22525	36479	19131	45421	1058	8965	12175	29313	24709	12199	20151	16312	71913	7318	8477	34203	13924	26571	15660	12837	46567	49550	13819	25620	88161	20613	29627	20474	37217	50753	27180	17666	27622
mir-1468-5p	166	122	64	104	90	84	87	67	78	118	133	69	134	147	71	143	115	189	78	140	74	160	150	102	291	78	132	243	139	76	124	155	58	170	178	125	140	101	97	146	124	105	133	189	128	179	101	193	99
mir-146a-5p	527	865	867	1161	1021	997	1061	788	288	1554	1612	1291	907	1070	3001	1432	1019	1480	918	748	23867	710	1227	642	2411	1477	1077	1857	1801	2054	5276	483	1609	1354	1251	599	1720	721	499	747	2629	1277	1145	1665	1985	1813	2096	1852	1006
mir-146b-3p	71	130	449	51	203	32	48	27	47	55	127	52	125	63	66	76	117	91	137	86	214	83	95	14	178	20	166	107	215	43	216	38	159	146	191	97	78	75	301	89	173	78	36	64	64	104	200	92	74
mir-146b-5p	1383	2258	19698	1998	5393	1681	1950	1016	1106	1624	6131	1554	5569	2354	4080	3180	3882	2691	7533	3933	12202	4364	4594	828	9234	881	8021	4275	15365	2579	9386	1594	5790	3664	5131	4684	3312	3842	13028	3360	9406	4121	1587	4372	5008	6894	11861	4434	5064
mir-148a-3p	30643	44591	25430	30922	27654	27139	28489	18013	25734	18214	52098	22031	34492	42057	44394	43104	46503	58480	37350	45683	29515	47528	53224	11675	80056	13154	41746	62348	51715	40581	72857	29598	18148	57118	48834	36375	42166	36416	43579	36643	43685	29502	43454	36750	37948	66596	31477	50859	28649
mir-148a-5p	215	227	130	191	152	154	130	110	156	169	377	121	219	307	258	334	310	268	312	252	265	275	273	91	512	95	287	367	350	208	532	198	151	304	321	241	267	246	307	268	352	222	268	279	242	409	229	314	195
mir-148b-3p	2127	1413	1153	2271	1566	1562	1215	1265	933	3687	2895	1520	2226	2298	2845	2443	2241	2850	2284	1880	8593	1582	2782	2322	3743	2057	2354	2478	3120	1665	4028	1625	1921	2157	2314	1598	2413	2785	1779	1966	3310	1807	1946	2331	2508	2523	1498	2097	1652
mir-148b-5p	163	108	61	104	85	85	79	75	64	210	122	82	163	127	233	163	149	206	150	136	129	79	145	89	143	36	90	127	144	74	294	60	66	101	109	123	96	146	53	85	140	109	110	159	157	194	104	167	128
mir-149-5p	438	472	179	343	174	287	201	222	148	398	551	150	317	405	190	408	291	322	254	247	49	197	225	230	360	87	258	414	378	102	212	338	132	203	460	177	212	307	292	177	552	260	210	430	431	218	244	240	207
mir-150-5p	861	1993	1211	575	1434	428	767	442	213	1361	728	1514	649	1114	1877	1284	1161	788	523	556	5630	413	523	598	1474	654	814	2408	470	2701	6118	674	1582	2280	571	402	1168	467	320	463	828	760	345	499	1151	658	849	1385	388
mir-151a-3p	22491	14972	9013	21660	15464	13649	12110	10848	8713	22677	23878	10805	20039	20131	22665	22546	20237	19940	18293	18345	27998	21146	29380	16307	35560	20499	20759	23903	27791	13905	32998	19904	12447	19468	25794	18688	18388	25164	18809	23684	24776	13644	15125	22130	19128	21035	14546	16802	11922
mir-151a-5p	17797	12396	5903	16505	12207	9098	9336	6597	7518	20507	18722	8629	16684	14566	17901	23172	18775	16044	15785	14881	10744	13854	19020	9100	20972	6777	11935	14704	14831	7216	18365	12875	5885	13303	16306	11612	9753	12355	7017	13980	21910	15057	14157	25342	20061	22212	11407	19836	11335
mir-151b	1641	1067	494	1216	1000	736	682	499	559	1173	1363	619	1260	1274	1122	1671	1595	1038	1151	1155	624	1388	1859	656	1983	770	1063	1374	1302	647	1613	1138	448	1094	1381	1153	840	991	652	1186	1254	948	930	1734	1260	1459	828	1267	738
mir-152-3p	1716	1812	833	2583	1548	1687	1431	1149	1030	4183	2774	1017	2402	1978	2341	2403	2159	2733	2089	2129	357	1495	1825	2653	3856	2252	2246	2778	2872	1512	3265	2322	1735	2016	2581	1504	2188	3416	2053	2072	3725	2192	2758	2714	3488	3674	2525	3250	1955
mir-152-5p	30	35	26	33	26	28	19	16	24	103	52	20	65	37	40	28	25	52	43	28	12	28	23	50	49	39	32	53	52	23	50	24	19	23	48	17	64	32	37	36	50	20	22	35	31	42	27	35	35
mir-153-3p	24	74	20	46	34	10	18	34	36	34	60	16	32	18	96	36	40	62	30	24	12	16	32	16	54	20	40	68	52	46	102	22	30	36	30	24	28	44	16	62	38	32	30	52	84	72	78	74	22
mir-155-5p	791	368	582	1101	506	324	640	270	182	525	1007	369	708	447	674	725	600	751	622	685	1059	1503	1301	304	1121	229	469	1682	1648	468	1295	1388	1082	799	2179	488	600	1122	345	1019	1197	689	391	998	764	701	615	453	305
mir-15a-5p	20097	6650	3329	4878	7730	4427	6156	6509	2308	7425	5713	7041	4959	8769	17213	16452	20151	8864	8317	6181	10301	6088	12960	3637	14453	8786	9320	9320	8836	11420	43077	4363	8032	17755	8717	21498	6596	9199	3401	8207	7582	7858	4739	7656	8358	12812	6365	8960	7302
mir-15b-3p	727	178	93	204	241	134	193	223	53	260	138	227	134	265	550	461	524	291	297	182	331	117	351	73	347	151	239	177	200	365	1322	88	347	292	184	428	168	356	104	189	288	213	152	202	179	263	252	233	281
mir-15b-5p	2083	575	318	677	735	437	617	665	227	1183	542	715	564	715	2592	1571	1578	1099	926	605	1702	445	1478	394	964	363	843	651	672	967	4003	479	832	1532	689	1784	460	1313	204	822	1308	891	475	679	697	974	690	848	935
mir-16-3p	2763	1251	435	689	1208	652	920	930	237	663	464	1153	588	1081	2174	2137	2815	1318	720	864	1557	781	1746	236	1894	464	976	1358	658	1564	6669	660	974	2311	860	3033	990	1266	254	1036	798	1179	619	1056	1038	1517	1023	1396	857
mir-16-5p	273868	101014	50950	110044	103236	83257	97847	117177	40796	149422	111143	108717	96679	126347	364761	239871	249308	161896	129572	107108	215919	90444	285287	75165	229553	141888	166583	142344	168897	227317	669525	81680	139849	248172	134688	307776	117972	203938	64228	154366	190845	169361	111768	139011	152801	229257	151941	171219	162652
mir-17-3p	209	129	86	120	115	69	92	76	61	142	139	110	112	118	303	190	241	141	152	114	115	116	289	45	209	52	124	154	113	156	603	91	96	197	126	243	89	148	64	120	209	136	90	143	158	182	86	153	97
mir-17-5p	1239	603	386	821	569	560	566	594	339	749	802	536	767	870	1699	1203	1319	868	816	684	1150	505	1343	428	1291	400	863	755	1123	983	3056	548	772	1028	724	1150	723	1171	452	784	1426	850	611	795	1018	1147	770	818	748
mir-181a-3p	2039	1013	809	1727	1004	923	1054	842	919	1400	2382	880	1500	1452	1503	1902	1624	1189	1483	1821	1224	1533	1941	605	3142	570	1775	2171	2031	662	2091	1424	528	1488	2879	1588	1734	1575	996	2121	2001	998	1073	2085	1509	1552	825	1469	796
mir-181a-5p	251754	118880	103607	171447	146129	110576	137268	100474	93466	241314	321579	128252	178902	172604	215127	220963	184331	159135	177014	186286	176060	202524	236145	116510	433765	111498	268973	293093	261731	161691	429303	215027	113971	235680	340857	237334	214787	217750	117464	256708	292711	132463	119760	236254	199646	219270	121240	178125	110985
mir-181b-5p	13205	7890	6576	10801	7656	7856	7791	5967	6239	9328	15342	6208	10310	10263	7502	11826	10167	8728	8798	13231	6512	13751	15000	5087	23981	6004	11707	18153	15466	4913	17805	12545	5787	13341	20378	13613	13112	11373	7929	15942	15749	7059	8655	15164	13735	13559	7317	11832	6189
mir-181c-3p	248	189	121	287	189	254	155	146	140	506	415	135	250	284	259	295	266	253	249	239	241	163	192	394	498	323	337	384	463	89	316	214	224	227	412	190	272	404	217	267	403	234	261	382	265	234	166	234	187
mir-181c-5p	3813	2543	2089	4753	3026	3413	2504	2323	2468	7439	5831	1992	4402	4125	3505	4820	4097	3921	4051	4556	1247	3136	3609	4290	6782	3431	4487	5536	6631	1687	3731	3410	2420	3189	6174	2944	3798	5431	3155	4078	6053	3142	3429	5978	4399	3964	2356	3676	2784
mir-181d-5p	439	340	244	609	365	462	306	247	299	967	604	221	532	431	418	475	432	471	424	495	211	435	496	613	1156	448	525	702	923	238	560	412	361	543	833	399	563	595	299	476	756	380	477	748	583	504	254	501	326
mir-182-5p	48101	6220	4078	11459	9062	4629	4818	20383	3382	5405	4683	13059	10253	7590	31877	36295	20638	8066	7209	5788	28943	6804	31729	4079	18083	5760	16127	11695	19020	20184	115726	7002	17823	26976	5117	38302	9338	39695	1579	21921	12305	13623	1847	3998	10195	12981	7843	22733	11451
mir-183-5p	1462	227	114	392	309	147	124	553	94	140	157	358	295	164	1112	899	546	242	165	166	1136	225	1307	115	605	197	576	363	654	776	3615	229	588	857	132	895	247	1268	86	407	522	490	73	117	338	376	276	729	422
mir-184	9	7	4	12	13	11	10	4	5	13	14	5	37	15	44	23	7	39	12	9	3	15	9	8	37	8	16	13	15	6	17	19	5	7	18	19	20	15	16	26	24	36	26	19	26	38	16	7	21
mir-1843	100	32	31	60	46	51	43	44	28	88	65	45	72	118	92	112	106	86	55	58	174	71	108	56	126	97	81	81	74	68	292	51	91	92	60	116	100	119	74	88	73	52	70	84	62	127	55	74	56
mir-185-3p	63	24	22	11	30	14	10	18	12	33	20	25	30	23	70	35	55	17	31	26	120	22	54	19	31	18	43	24	34	34	189	15	49	69	26	80	23	87	20	26	54	19	19	21	23	41	31	31	31
mir-185-5p	322	87	51	156	154	68	120	83	33	176	65	164	99	83	467	203	321	196	160	117	233	73	404	58	235	115	137	111	173	221	873	122	197	297	133	387	104	389	42	345	311	171	107	106	141	215	140	202	231
mir-186-5p	24302	18762	11119	26007	11315	16707	14229	12637	11101	21444	20706	10400	17803	16245	17998	16746	17668	27770	11602	23298	13048	11096	20292	13166	22144	17504	15044	17709	26419	12846	32201	16593	10945	20295	16199	15672	19807	23606	11387	16839	31874	14820	21036	20676	25590	36143	24934	22107	19244
mir-18a-3p	69	27	15	27	19	28	17	18	18	24	22	27	29	35	55	29	55	30	22	39	40	14	81	13	34	19	14	25	28	26	114	11	37	39	32	39	32	33	16	28	29	18	22	16	15	34	22	33	25
mir-18a-5p	233	101	55	110	82	78	87	109	30	132	70	81	126	133	226	186	185	115	121	82	253	50	169	54	169	45	96	79	120	148	528	64	186	173	82	168	96	228	56	76	209	119	69	78	109	145	119	98	95
mir-18b-5p	31	10	5	5	17	13	11	13	7	23	10	9	11	19	33	28	23	11	17	9	26	9	26	3	20	17	20	20	16	18	77	4	20	26	17	30	8	27	3	16	32	13	7	14	22	16	18	10	21
mir-190a-3p	27	25	9	32	13	9	17	12	9	15	50	15	19	17	34	26	26	18	27	23	6	21	18	10	15	7	14	10	34	10	24	17	8	5	29	4	8	27	8	25	61	12	22	22	31	15	23	11	8
mir-190a-5p	410	157	118	456	212	135	193	116	149	245	364	201	263	185	858	321	363	266	274	254	92	202	456	129	335	51	210	283	334	275	619	241	124	263	314	267	137	337	75	334	606	266	162	264	233	223	169	229	183
mir-190b-5p	16	9	8	19	11	19	14	14	13	25	14	10	30	35	143	17	25	36	24	13	36	18	15	37	24	12	12	20	40	12	58	19	15	10	12	18	21	28	20	15	29	17	14	33	16	32	15	55	12
mir-191-3p	32	22	7	28	9	22	17	13	15	24	17	16	27	27	15	38	18	19	28	19	62	19	29	19	41	15	15	24	17	9	31	9	11	18	28	16	23	13	20	17	23	22	26	37	21	23	16	26	12
mir-191-5p	49435	28989	18665	48612	31046	26423	27919	21191	18053	74850	48429	25713	42013	34421	75574	47152	37179	42255	40583	31581	100748	31095	65978	39704	62007	22242	46808	42386	60259	37609	105823	39971	35101	51387	54149	40638	38372	54034	25286	43712	87678	47054	38983	50140	55432	62427	41055	52294	41676
mir-192-5p	17611	5500	2629	5974	7779	4184	4387	5093	2163	6153	4975	5428	5507	6659	16193	10124	14087	7257	6526	5275	9827	6904	18209	4467	14954	5194	9455	9000	8778	9019	44168	6612	11231	10285	7560	22487	6081	12012	3389	9986	8860	6212	4031	7087	5441	7901	6470	6837	6871
mir-193a-3p	281	200	72	255	110	143	115	80	117	158	315	45	229	275	153	276	195	172	230	171	14	80	132	41	175	31	180	136	255	116	289	156	94	114	136	82	146	237	144	168	398	144	177	231	232	263	158	144	89
mir-193a-5p	588	312	293	1013	607	280	408	215	423	564	790	364	701	481	1105	803	496	624	681	419	237	528	671	355	1183	158	860	700	937	636	1275	615	171	753	1153	440	665	389	361	827	1048	650	451	484	598	810	346	573	565
mir-193b-3p	4459	2161	1404	6018	2008	3336	2103	2676	2226	4741	7671	1352	4891	6168	5294	4675	4301	2923	5430	4066	268	1626	1961	2052	3631	2197	4048	2506	5643	1705	3747	2265	1447	1525	3576	1761	2788	3992	4977	2966	7234	2750	3228	3963	4771	4962	3800	2194	3067
mir-193b-5p	56	43	30	62	17	20	36	23	22	46	70	27	36	39	73	45	36	52	39	55	1	30	40	13	48	41	35	41	34	22	63	47	17	41	50	28	30	28	33	23	50	22	34	44	55	79	51	29	32
mir-194-5p	1877	505	226	444	878	362	468	480	186	541	434	600	570	543	2026	1102	1345	761	662	563	574	433	1542	278	930	240	547	522	580	889	2710	431	859	1211	530	1695	389	879	142	519	881	651	402	764	675	827	460	699	664
mir-195-3p	332	321	154	414	281	277	232	237	257	375	358	167	450	361	223	321	312	286	242	430	41	380	490	322	706	218	280	503	486	135	330	581	214	347	654	304	373	397	297	361	451	237	326	343	424	342	317	333	175
mir-195-5p	6064	4677	2429	11039	4838	7044	4396	5404	3809	11671	11263	2980	8773	8098	8054	9080	7037	5795	7868	7464	554	3745	6761	6710	8190	4645	6401	5612	11357	2717	4570	6391	4167	3992	8620	3361	4779	8798	4367	6343	14714	5134	6901	8706	9793	7756	6729	5115	4260
mir-196a-5p	303	359	153	204	265	191	215	274	64	9007	278	307	488	187	453	176	622	920	191	218	98	156	190	7791	543	5160	307	121	347	3843	186	473	348	414	309	208	436	550	131	323	517	153	244	226	461	420	287	374	261
mir-196b-5p	315	287	205	335	121	133	157	123	75	1936	196	130	258	224	193	233	380	468	176	271	91	247	295	1388	382	725	251	103	363	824	316	268	107	318	367	318	396	572	170	291	371	267	259	275	315	775	223	434	232
mir-197-3p	2555	1965	1105	2828	2167	2525	1458	1578	1602	2952	3061	1120	2780	2387	812	2050	1878	1759	1181	2474	2136	1143	1138	2088	3151	574	1654	1588	3404	806	938	1455	1945	1667	1700	1129	3428	2236	2443	1701	2360	1967	1571	1332	1887	1494	1425	2005	1169
mir-199a-3p	143337	138942	69991	139997	119246	108984	89926	94785	74162	159143	207576	65683	156303	193696	119034	173174	172906	179695	149732	168821	23497	134871	149025	105294	205102	136879	118021	153927	159229	60593	155074	109683	81177	110098	140546	96699	129546	140906	128605	114517	155364	88608	125102	176337	153468	186059	117040	131668	77567
mir-199a-5p	9357	8423	3700	11952	6902	7429	6342	5504	5536	12897	15373	4230	10980	11020	8692	10964	9301	10264	9422	11995	1268	8256	9390	5592	12250	5014	8336	8930	13140	2891	5717	7436	5499	6577	10186	5326	8280	11251	7173	8498	17975	7200	9772	11950	13030	13505	7858	8954	6198
mir-199b-3p	71385	69268	34865	69685	59438	54338	44758	47272	36935	79357	103445	32704	77906	96602	59292	86276	86244	89430	74706	84088	11721	67206	74143	52535	102142	68369	58839	76634	79375	30158	77249	54586	40521	54827	69942	48118	64558	70226	64179	57007	77356	44131	62350	87926	76435	92723	58399	65540	38650
mir-199b-5p	1294	2863	1208	1469	1915	1244	1740	970	978	3940	1188	1218	2461	2523	3129	2904	1690	6292	1626	1417	402	1061	1109	1689	2358	1416	1627	2757	1232	4003	4887	587	957	2042	1052	843	1391	1427	1272	663	1670	1596	1423	1797	2133	3610	2214	3210	954
mir-19a-3p	553	338	252	678	90	366	262	222	175	151	179	197	153	115	160	139	281	649	115	389	202	71	305	131	199	227	186	141	471	277	732	222	179	493	108	195	314	575	84	205	549	89	261	138	244	412	479	143	241
mir-19b-3p	4713	2723	2256	6904	1002	3261	2524	2424	1693	1511	1772	1437	1446	1188	1609	1434	2389	5364	1120	4079	1463	707	2610	1316	2055	2629	2154	1360	5734	2630	6181	2499	1714	4503	1221	2060	3468	6177	1183	2400	6172	1110	3031	1258	2991	4561	4443	1392	2602
mir-203a-3p	29	22	26	39	59	26	46	14	14	264	28	13	41	34	22	49	32	30	22	33	8	24	70	210	81	354	55	30	66	46	58	25	16	34	42	17	13	45	28	35	67	19	23	14	53	25	15	11	20
mir-204-5p	2588	3096	1616	3863	1562	2163	2596	2010	1957	4619	4265	1794	2721	2755	1417	3441	2442	3104	2109	3983	729	2777	3143	2739	5320	823	2364	4781	4017	778	676	3605	2418	2709	5713	2552	4072	3119	2379	3563	5267	3095	2409	4032	4429	4656	2393	4529	3133
mir-20a-5p	1052	534	361	810	433	460	544	487	307	668	652	558	654	664	1816	979	1085	820	655	536	1198	463	1196	391	1169	462	893	734	974	1098	2829	475	586	1050	736	1113	688	1095	365	718	1179	738	471	578	705	864	632	661	636
mir-20b-5p	218	37	34	57	78	36	40	55	11	66	12	55	37	80	257	114	140	96	61	49	126	28	190	23	112	51	103	67	69	144	426	24	125	104	70	140	40	152	24	53	122	91	31	40	52	84	62	60	93
mir-21-3p	921	758	1568	839	1402	1021	564	551	490	3403	1282	474	1620	1443	1596	1098	1843	2665	2743	958	3307	1592	2341	1983	1877	2023	2170	1274	3881	646	1862	843	2953	1517	1577	1341	1922	2560	5386	1885	1638	1135	1759	1429	1683	1419	859	1846	838
mir-21-5p	35841	49644	51228	42019	59460	51244	29759	33921	29135	118539	79973	24393	70963	74673	76241	51905	84211	151395	79754	60007	84328	92106	99390	78628	90826	91315	92325	68364	139236	43005	88569	48036	93235	86159	60428	57524	91243	100717	93449	61441	62247	41761	89361	67830	78556	88180	50903	59283	32345
mir-210-3p	631	199	99	196	263	168	138	155	48	798	175	150	163	240	571	387	653	208	336	159	248	241	536	621	341	590	350	163	395	352	962	172	351	471	217	438	182	376	163	241	352	135	155	235	250	209	181	220	197
mir-2110	32	29	14	32	11	16	16	9	14	29	23	18	19	17	46	43	15	34	19	13	21	27	27	21	52	11	30	27	37	13	43	23	18	40	35	24	39	21	21	28	38	22	29	34	23	37	31	33	18
mir-212-3p	13	27	67	23	30	28	13	11	5	81	41	13	29	23	41	25	37	28	20	16	12	17	22	52	37	74	24	35	53	17	53	16	25	28	22	7	27	23	45	16	32	24	17	37	31	25	19	20	23
mir-214-3p	953	792	404	1019	790	787	658	572	554	1546	1753	487	1262	1291	960	1183	1063	1079	1169	1143	108	746	722	868	1359	683	920	950	1382	329	741	1253	878	908	1191	736	1021	1630	980	1139	1992	802	1066	1408	1300	1291	910	927	666
mir-214-5p	472	426	177	520	335	323	237	259	244	659	657	211	446	563	328	535	505	506	454	524	39	356	346	319	531	250	385	369	440	149	273	354	242	266	444	259	398	466	391	348	594	315	416	642	492	585	332	434	285
mir-215-5p	186	142	42	192	296	73	104	72	49	75	296	117	160	146	286	219	272	161	74	95	100	83	173	53	262	47	368	219	73	379	1418	140	74	131	208	115	82	228	103	146	169	117	104	117	263	133	203	116	87
mir-216a-5p	12	39	7	28	24	35	11	28	19	501	114	15	45	42	51	36	52	49	85	49	2	39	40	83	40	377	84	18	57	16	9	81	59	24	51	19	54	29	36	46	75	24	93	94	80	40	51	42	32
mir-217-5p	6	9	1	8	6	12	8	8	6	142	28	4	13	16	25	17	15	26	28	19	1	11	12	43	17	167	31	16	34	6	4	60	34	14	16	9	21	22	21	21	27	6	21	26	20	22	18	26	13
mir-218-5p	1221	1139	680	2020	979	1259	1173	1007	497	1618	2162	841	1551	1792	892	1591	1017	1361	1838	1369	164	853	1268	915	3368	970	1819	3024	2466	519	2024	1477	1138	1486	1814	878	1541	2340	1493	1544	2588	910	911	2221	2245	1517	1471	1626	956
mir-22-3p	321291	307114	151355	366662	224547	253109	185755	195452	154081	622427	494648	145536	394783	389593	631501	369138	417704	394230	361761	326306	115590	206248	336441	261167	454993	278760	327972	301448	422669	177279	510966	283494	223467	268095	338349	257043	324671	397553	341813	288279	422750	327374	445060	411979	459951	548014	376929	349938	284521
mir-22-5p	156	124	66	191	96	143	70	92	74	579	261	52	203	215	412	174	241	156	173	139	73	90	118	298	216	164	163	88	245	147	292	138	124	114	130	118	186	295	233	178	193	133	143	140	168	195	151	110	125
mir-221-3p	5205	4170	2444	7271	3512	4531	3121	3542	2276	6641	7186	2235	6152	7253	5570	5191	4751	5242	4970	4730	6344	3296	4992	5232	7608	4682	4334	5742	9277	3104	7817	4653	5619	3619	5737	3430	4661	7635	4013	4359	7354	2981	4076	4929	5364	4168	4170	3415	2704
mir-221-5p	58	52	43	117	40	45	30	28	32	70	61	29	46	41	59	37	38	105	34	62	124	53	144	74	129	33	61	115	121	57	77	97	60	94	91	34	73	81	28	62	102	39	49	56	81	78	52	52	33
mir-222-3p	3564	3053	1713	4436	1929	2372	2317	2035	1807	3325	3897	1804	3640	4164	2814	3769	2985	4359	2715	3410	1908	2278	4634	3357	5633	1310	2268	4598	4265	1482	3614	3647	2219	2988	4097	2322	3489	3418	1510	2666	4145	2019	2731	3413	3369	3770	2187	2834	1681
mir-223-3p	1941	1374	1782	902	4279	1836	2149	728	461	1686	963	2953	1094	1517	6172	3252	2083	1494	1033	1331	37649	1108	2638	483	2084	1077	1379	1891	1738	1709	9857	492	5009	7904	2583	1695	2207	1856	715	836	2246	2256	1017	605	1468	1790	1371	4139	1036
mir-223-5p	33	12	34	12	72	32	34	12	8	22	10	49	21	29	82	36	31	31	17	28	531	11	62	7	31	31	23	37	32	44	201	4	77	128	28	26	48	33	4	9	44	38	20	9	21	22	12	44	16
mir-224-5p	234	294	133	300	509	198	210	169	102	883	321	181	392	400	480	401	321	281	246	350	239	245	351	346	337	373	249	355	329	1202	2231	329	95	203	238	134	250	195	274	95	252	313	301	284	740	657	555	421	272
mir-2355-5p	22	18	6	24	29	21	14	21	11	70	20	19	23	27	40	26	20	25	24	37	33	18	20	34	37	51	22	25	41	9	43	20	19	21	48	15	35	25	40	20	40	26	16	20	30	26	23	27	15
mir-23a-3p	14800	10926	6144	24986	8598	13592	9109	9850	8507	18053	25231	6833	17302	16027	12252	16216	14625	22482	12613	16443	3338	7122	12750	8926	16900	9554	13579	12194	23409	4296	6510	13595	7626	9646	13263	7191	14787	21042	11093	16720	28919	12011	19053	16255	20292	20457	13102	14350	12183
mir-23a-5p	88	12	29	27	55	15	39	12	22	15	26	29	49	21	204	90	36	145	54	22	40	16	141	9	72	7	42	24	56	8	24	5	14	56	101	34	35	3	41	111	21	40	55	44	63	25	5	127	33
mir-23b-3p	53922	30024	19043	77809	29478	40229	35353	33696	35908	108606	94412	22742	68415	53191	38177	59282	49047	44142	51271	45731	5312	27469	37004	63192	69663	18329	59267	38793	84365	8421	12076	37045	20943	27402	50604	29540	57418	59299	41339	51794	87282	51634	53778	52389	65860	71103	29422	46569	46174
mir-24-3p	10931	9390	5203	22447	10619	12170	9412	10306	7712	25878	33185	7167	20485	19166	18515	21794	17379	18213	23395	16290	3907	11796	17318	16597	28740	17094	23348	18304	31733	4930	9280	16160	10180	11072	24310	12000	17068	24211	17211	25156	43344	17540	24133	30301	29094	24937	16591	20281	17600
mir-24-5p	485	378	240	593	261	381	300	282	256	691	547	261	527	447	463	485	445	839	409	423	85	222	403	259	544	188	287	302	492	129	193	280	149	283	344	192	337	337	234	416	542	331	484	502	508	593	293	464	317
mir-25-3p	36527	12415	6686	10923	15075	9596	10566	13055	4141	12474	8627	12690	10380	18489	28694	23232	32853	15994	15144	10752	37269	13326	31689	8700	32963	17918	20350	19924	17258	28036	106983	10863	20473	29635	14521	46225	15657	28251	8907	17809	15089	13023	8573	12780	12442	16861	12385	15677	14749
mir-26a-3p	42	43	21	53	28	42	17	25	20	48	78	22	71	62	37	40	44	52	33	37	8	42	38	31	78	21	38	57	59	32	39	35	22	27	55	14	32	46	32	38	48	24	43	47	53	43	21	54	30
mir-26a-5p	914712	711429	498948	1460786	695285	930364	1031427	447868	716113	1902940	1485325	617477	2139242	1314127	1299960	1333389	1155865	1087501	1103852	1575707	466878	1029247	1366430	993702	2036376	299671	1138599	1585627	3081566	729734	1020535	1280731	959123	1043827	1767618	1057269	1395161	2559661	715917	1946111	2987780	1030875	1040478	1701198	1931259	1771892	1052699	1312684	841833
mir-26b-3p	232	233	99	198	158	120	103	119	104	242	273	103	178	199	151	186	199	174	155	180	204	144	191	114	208	98	141	226	165	69	169	182	98	165	145	174	139	144	129	128	198	137	152	226	224	235	111	193	108
mir-26b-5p	35395	25446	17403	46956	22817	27562	28469	18204	19714	51658	53644	21274	45054	36383	46364	45194	41672	35550	38370	40430	32176	45687	63807	39471	84130	20194	45471	54155	80896	33359	78286	48697	29129	44017	62423	43891	45948	59000	29070	59817	76666	36465	35790	57710	58224	59481	33852	43667	32234
mir-27a-3p	29290	30780	14234	39354	22258	25909	17538	21465	16130	36795	52672	14734	35497	41803	30480	39335	43714	47934	37288	33381	7108	24461	40698	19194	45259	23700	28873	34133	39048	9180	21285	27812	13727	22994	32270	19373	27289	31686	29495	29359	44497	29085	46391	56529	46647	50883	30232	42391	24652
mir-27a-5p	703	54	292	176	242	162	205	233	183	104	226	205	403	171	158	190	116	221	109	152	95	66	353	22	702	33	190	171	583	48	97	43	216	235	728	221	470	39	759	691	181	298	333	237	414	82	55	735	177
mir-27b-3p	462700	386531	221860	547761	315947	349624	307125	353576	291125	765559	776057	233200	589434	587060	445574	561563	596973	532289	534891	516159	70492	542478	634956	566451	800346	597286	536368	528126	722204	120109	229722	506531	237907	368227	612702	475136	531885	551399	555533	576993	613790	447898	523786	687682	592015	748589	417606	582566	388811
mir-27b-5p	1369	773	557	1187	635	877	762	668	775	3175	1797	652	1591	1479	1004	1595	1562	1201	1387	1418	122	1387	1608	2498	2619	975	1315	1377	1766	494	657	1284	690	969	1754	1378	1856	1552	1085	1813	1209	1176	1169	1776	1519	1948	845	1419	910
mir-28-3p	55709	35501	23279	47091	26218	34328	31282	26963	28269	67005	56479	24370	57112	48598	29128	46266	54885	51880	36658	61043	12152	57470	67172	57741	76740	48058	39947	54276	74031	20306	29951	62920	24644	43587	62227	45505	60130	63365	50603	48094	49174	37744	33603	51526	46040	63658	35731	47045	30413
mir-28-5p	4886	3362	1806	4399	2938	3219	2770	2375	2589	10217	6831	2430	5797	5100	3909	6184	6662	4674	5026	5735	982	5891	6320	6495	7984	3978	3994	5109	5800	1660	2638	5376	2142	3900	5899	4421	5170	4872	4010	4730	6030	5399	4859	8664	6854	8645	3529	6357	3700
mir-29a-3p	11499	12611	5814	14991	8072	10201	8431	7896	6926	17659	19778	5750	13539	16294	15469	14239	13234	14662	13185	15278	2565	10442	12149	7898	13867	9106	8863	11283	15084	4356	7765	8967	5249	8123	12135	5759	8539	10146	9383	8837	16032	8379	11739	14172	14434	16131	9319	10694	7349
mir-29a-5p	10	19	12	28	18	12	10	11	14	37	22	10	17	25	31	18	17	32	16	21	2	13	22	17	35	25	9	24	28	10	9	19	8	13	17	13	11	23	17	13	29	17	18	15	23	27	22	14	14
mir-29b-3p	1148	918	540	1756	856	1068	955	721	714	2035	2021	671	1549	1172	2086	1568	1193	1302	1457	1347	252	1336	1684	922	1579	544	1008	1262	1900	596	1116	1426	583	938	1357	745	1000	1355	704	1226	2055	975	1140	1354	1629	1611	923	1122	868
mir-29b-5p	35	24	14	54	18	17	18	28	21	52	48	17	43	27	38	26	37	49	39	35	13	27	43	36	44	19	29	40	71	18	42	28	21	27	55	19	28	37	23	30	57	27	30	57	48	47	25	30	28
mir-29c-3p	4235	4507	2255	6041	2856	3995	2983	3216	2692	6054	7695	2216	5422	5554	5767	5414	5564	4746	4642	5751	926	4530	5802	3549	5945	3691	3477	5030	6533	1653	3760	4322	2277	3252	4760	2516	3608	4642	3880	3925	6050	3383	4992	6351	6210	6293	3983	4619	3247
mir-29c-5p	163	106	63	263	68	121	125	108	96	375	285	60	213	165	216	160	156	163	148	196	37	91	110	190	157	100	184	125	304	56	100	110	109	113	143	77	161	293	133	174	376	100	194	179	192	188	164	137	111
mir-301a-3p	1473	1452	919	1781	845	1559	1069	880	939	1399	1724	827	2074	1551	1318	1438	1535	2097	1248	1879	1010	1077	2188	1222	2462	427	1631	1522	2532	715	2254	1429	901	1560	1527	1463	2067	2226	1025	1629	1880	1359	1525	1393	2078	2708	1416	1836	1423
mir-301b-3p	21	34	22	17	24	26	19	28	26	35	23	24	39	21	43	46	38	92	35	27	133	32	50	12	38	6	29	17	37	15	64	26	45	33	31	26	38	47	30	31	36	33	44	26	54	37	31	43	26
mir-30a-3p	4261	2964	1918	4436	2397	4311	3037	2671	3062	5251	7520	2009	6034	6535	5053	4734	5493	3875	5212	4776	542	3292	4645	4068	7786	3630	5370	4453	8753	2492	4176	4665	1842	3954	4973	3347	5707	6990	4609	5449	6543	4616	4819	4154	5627	8501	3491	5128	3838
mir-30a-5p	95284	83316	54454	126531	67397	110828	75063	66254	73853	134799	186495	45346	143937	155820	131511	115963	130993	123419	130970	123385	14721	99305	145299	101447	190780	102303	137649	132949	232245	60049	122393	117933	51818	98646	142517	87991	150809	170985	121644	167267	173783	99357	128805	105645	133094	190771	96049	123982	95900
mir-30b-5p	14088	8268	4379	16182	6249	10211	6928	5871	6539	11597	17148	4342	13729	11907	13221	11880	10375	9824	8804	14674	2217	7846	9324	5692	13455	2015	9112	9058	16011	4062	8147	7751	5051	5707	9560	5360	10649	10561	6589	11392	15483	8485	8780	14496	12698	9892	8533	9715	6110
mir-30c-3p	317	226	149	317	157	275	215	169	199	373	471	154	402	357	355	351	343	328	287	339	74	322	485	279	522	206	295	451	494	153	425	379	150	364	450	266	418	376	281	413	412	277	289	338	374	518	200	357	298
mir-30c-5p	22134	17680	10743	27145	12538	17690	16183	9741	15180	32438	32573	11423	29835	21325	30235	22653	22880	27252	18596	25021	6892	15501	25602	19490	31360	4650	17627	23056	31985	9962	23017	24337	7752	22640	23989	15276	22564	24988	10493	22310	33591	21371	20937	21971	26088	29920	13612	26494	16653
mir-30d-3p	444	268	144	497	249	279	248	234	232	315	522	198	471	444	487	445	462	374	375	486	173	357	443	208	622	167	327	412	529	136	327	285	181	238	513	258	393	397	282	465	495	274	299	567	518	336	249	471	236
mir-30d-5p	87035	56399	31971	112467	43489	64803	53949	50719	41891	67420	109446	38610	92293	91203	93265	90623	77968	81201	61730	95409	50999	66365	87886	48402	126809	42733	79037	89196	138410	42336	90338	68881	42775	55923	111330	59643	88594	97933	61797	95711	123632	66377	72085	109794	93508	82477	70729	75853	56022
mir-30e-3p	2197	1406	943	2507	1552	1601	1439	1365	1052	4326	2637	1186	2213	2206	3896	2178	1833	1723	1741	1954	2644	1803	2112	3428	3447	2449	2299	2211	3176	1571	3328	1850	1501	1948	2430	1604	2159	3052	2063	2193	2573	1419	1477	2078	2244	2314	1566	1938	1245
mir-30e-5p	26613	19520	11040	24390	15496	17110	15683	15432	9531	32622	24271	12983	21789	23348	42050	24247	26265	28736	16420	23655	36890	16362	32427	25065	31687	28890	20976	24594	31330	21298	67521	17736	17906	25071	22888	24643	22914	32007	16258	22256	29742	17265	18995	21857	23935	30357	24912	22296	17924
mir-31-5p	38	28	5	55	17	7	23	29	4	15	37	9	10	37	25	69	33	41	25	47	31	23	25	2	18	11	21	44	43	27	45	7	24	15	17	8	8	65	11	15	12	16	6	29	20	47	6	32	15
mir-3117-3p	13	12	18	11	3	20	13	8	12	68	25	9	26	25	17	29	16	17	20	17	4	7	23	48	19	47	12	20	33	3	5	26	16	10	21	3	30	26	21	29	33	14	15	25	13	17	14	24	16
mir-3158-3p	174	46	18	54	64	36	50	48	6	110	22	36	22	46	116	114	120	54	40	38	70	44	166	20	102	26	60	70	46	100	428	44	68	144	64	166	44	128	16	78	62	40	18	50	32	64	40	56	20
mir-32-5p	682	271	120	196	333	185	216	262	71	273	224	254	207	385	668	681	712	345	325	221	472	196	459	90	543	326	454	380	387	542	1862	148	399	623	300	825	212	439	178	333	424	374	213	310	379	533	346	402	310
mir-3200-3p	41	17	7	19	15	12	14	15	13	40	21	15	14	16	41	25	41	32	34	11	25	16	30	26	36	17	35	21	18	11	76	17	18	22	10	30	16	58	13	17	32	26	11	21	10	24	16	17	35
mir-320a-3p	10877	7149	5019	10404	6827	6606	5898	5592	4528	7808	12548	4751	9719	12135	7175	10302	10354	11653	10534	8537	3656	9460	11769	5574	13965	9713	10648	10549	14650	3278	13902	11167	5107	9892	13542	9104	9202	9695	10280	9711	14912	7654	9384	11465	9883	11346	8624	7533	6740
mir-320b	1717	1064	762	1446	968	774	725	1069	588	1143	1719	643	1228	1659	784	1281	1596	1858	1439	1237	441	1474	2223	848	2047	2069	1436	1508	2150	434	1769	1617	686	1375	1936	1540	1373	1422	2116	1514	1874	1147	1781	1735	1675	1656	1392	1277	1005
mir-320c	168	113	98	187	117	83	75	112	77	122	209	83	191	173	158	199	203	265	206	171	49	156	267	115	213	143	164	195	218	44	162	189	103	190	301	123	192	167	241	147	246	200	248	251	266	272	167	187	170
mir-320d	54	62	43	77	50	53	54	47	33	54	93	32	106	91	66	86	82	121	99	81	17	69	156	46	120	88	71	92	100	27	79	82	41	75	113	52	89	57	137	87	139	80	113	100	115	132	71	94	78
mir-324-3p	150	66	54	130	63	83	70	79	47	214	151	47	102	157	108	119	126	64	138	86	60	61	79	87	147	99	126	86	177	60	181	91	107	116	106	87	92	139	115	76	159	70	94	135	125	125	104	96	71
mir-324-5p	431	188	130	393	198	267	211	243	139	495	416	174	362	467	324	389	363	254	327	291	172	70	163	293	333	244	322	226	445	224	608	171	272	222	186	232	270	405	328	257	650	259	254	306	376	362	317	194	288
mir-326	88	74	78	83	93	75	49	38	27	242	78	54	75	110	58	95	82	99	66	54	646	31	37	135	99	72	76	55	104	73	155	45	298	54	41	28	144	88	77	42	99	51	33	44	86	42	82	53	57
mir-328-3p	882	756	375	1054	538	499	527	345	465	1113	1023	430	844	852	587	914	800	653	658	920	359	770	787	737	1137	367	514	763	797	317	508	901	416	829	1154	414	646	598	417	663	1273	583	572	871	727	813	501	712	500
mir-330-3p	29	33	29	39	26	31	16	32	19	41	58	26	63	43	24	36	40	49	38	44	64	30	61	22	78	13	48	59	52	19	49	39	29	43	55	45	37	42	44	34	45	38	46	56	63	57	42	73	51
mir-330-5p	59	44	29	62	42	27	33	44	25	67	70	33	87	49	74	54	81	95	59	47	57	34	63	16	73	8	50	68	49	23	88	42	32	86	48	44	49	72	29	54	80	45	66	68	99	94	36	113	57
mir-331-3p	1238	489	379	1689	494	621	482	612	518	2230	2051	364	1208	1169	548	890	980	747	974	752	280	408	538	1246	898	525	920	647	1218	314	400	616	599	393	747	363	807	978	915	613	1356	702	771	752	799	759	422	524	619
mir-331-5p	44	26	13	35	22	16	17	27	10	56	48	18	37	32	58	40	35	33	37	36	16	35	45	22	26	31	17	40	40	13	53	29	20	22	35	21	21	38	30	21	34	30	34	42	41	43	19	36	34
mir-335-3p	313	416	288	474	674	274	555	367	95	146	636	268	340	560	817	501	442	303	369	459	528	260	260	57	818	63	591	1127	445	2166	8609	528	250	213	360	144	267	401	417	227	449	304	172	296	837	285	1292	385	249
mir-335-5p	718	882	466	991	648	647	753	512	208	202	910	358	441	554	889	599	555	645	378	813	479	411	497	109	815	217	906	844	879	2396	8282	778	276	475	607	330	471	687	507	516	943	515	592	486	1579	667	1874	713	558
mir-338-3p	436	1965	271	251	234	643	982	167	389	256	1019	486	364	795	1618	834	241	1223	196	321	1761	279	664	127	1483	152	560	2540	338	458	785	247	303	776	390	142	120	299	216	188	399	425	178	2194	386	271	1111	327	327
mir-338-5p	24	74	16	13	16	36	51	15	15	19	62	20	18	40	86	57	15	40	19	12	145	19	25	10	76	5	38	115	29	19	131	14	29	47	25	15	11	20	18	7	41	29	7	127	24	13	71	23	22
mir-339-3p	621	602	254	545	344	393	333	303	257	812	772	293	638	540	489	667	643	489	529	545	365	610	753	483	405	463	459	485	743	256	591	657	358	553	738	528	577	570	534	575	682	434	527	746	679	840	446	644	429
mir-339-5p	189	135	44	148	84	97	75	103	59	236	180	55	161	185	169	166	184	90	177	133	286	89	128	127	130	163	108	106	246	76	257	124	140	105	122	104	125	243	150	115	272	107	130	167	171	149	143	133	126
mir-33a-5p	59	33	29	28	33	31	30	19	20	30	44	23	44	57	46	60	31	58	35	49	25	36	41	15	62	22	35	53	45	7	24	26	25	12	55	36	39	35	28	33	48	43	47	45	52	56	32	33	24
mir-33b-5p	96	82	14	40	71	37	24	35	7	90	30	31	24	60	106	63	108	46	46	45	65	43	108	61	82	84	48	46	54	66	330	48	80	99	35	85	51	82	43	34	97	33	52	54	68	55	41	66	72
mir-340-3p	85	73	64	94	54	34	43	33	38	96	54	52	73	56	78	78	87	87	58	69	115	57	81	53	107	19	42	71	53	27	85	73	16	70	65	50	43	36	26	45	69	75	61	78	71	81	32	108	44
mir-340-5p	2278	1474	1484	2391	1501	1627	1495	1242	993	3757	2379	1274	2447	2394	2490	2537	2871	1925	2417	2248	5147	2399	2847	2704	4037	2515	2483	2708	3455	2150	5438	2362	1462	2112	2799	2057	2663	3110	2271	2286	2455	1636	1522	2279	2141	2212	1632	1950	1266
mir-342-3p	591	753	439	862	479	608	573	512	423	1765	1150	484	1153	832	1116	933	802	1005	752	711	1016	409	559	685	818	557	899	737	849	399	1121	789	481	678	728	420	741	801	465	568	1512	963	896	979	1022	1530	812	936	793
mir-342-5p	45	50	41	41	30	33	30	26	19	48	49	31	41	50	47	54	66	65	43	54	81	47	49	27	77	60	40	63	31	33	150	31	52	64	47	38	47	36	32	39	71	42	50	58	52	89	48	52	28
mir-345-5p	447	413	230	312	360	196	234	245	113	459	366	256	337	452	1007	574	516	464	429	298	516	333	581	292	551	446	401	443	365	559	1393	275	318	514	352	525	219	359	293	315	565	321	278	515	403	486	340	418	305
mir-34a-5p	441	314	196	840	374	444	345	323	226	1153	936	163	803	628	867	748	519	747	1009	437	79	404	514	967	798	484	661	627	1210	232	350	535	470	502	799	318	567	1125	469	722	1359	634	792	585	886	918	535	670	539
mir-34c-5p	20	25	25	24	15	24	18	24	8	72	17	32	100	40	62	33	27	92	25	17	14	47	21	40	37	32	21	41	23	80	70	13	11	29	16	9	17	25	23	16	20	20	25	38	29	38	28	31	26
mir-3605-3p	117	91	37	69	64	51	39	42	57	84	92	46	80	83	57	78	89	98	55	93	37	114	111	71	155	21	74	100	80	29	62	109	29	87	99	95	89	46	48	68	70	65	58	103	93	93	28	124	54
mir-3605-5p	38	15	17	34	23	32	24	24	17	45	51	15	27	50	35	33	33	40	48	41	23	38	64	52	76	47	47	31	71	20	40	26	29	40	51	49	40	54	56	75	50	35	68	46	46	62	40	38	48
mir-361-3p	687	607	343	683	500	507	424	317	337	893	738	323	678	723	492	578	687	672	511	565	439	588	640	444	887	377	474	654	818	433	712	607	366	694	672	423	583	542	506	435	659	433	455	571	613	771	432	637	386
mir-361-5p	1437	1190	677	1952	908	1113	960	863	782	2168	2193	702	1802	1575	1608	1637	1449	1609	1370	1363	716	1201	1520	1303	2307	1452	1441	1453	2180	723	1532	1462	753	1202	1873	1009	1499	1821	1247	1438	3128	1713	1881	2373	2470	2987	1771	2380	1674
mir-3613-3p	20	8	9	15	8	15	15	8	11	34	22	6	18	15	28	30	25	17	11	21	14	6	16	20	17	14	16	11	20	12	23	17	12	11	14	9	12	26	8	15	23	17	10	17	12	16	19	12	11
mir-3613-5p	135	56	42	78	66	68	58	56	43	141	88	59	98	94	147	107	152	118	86	111	85	61	86	80	128	51	55	60	104	70	237	62	107	92	81	81	81	114	62	67	128	69	44	84	79	87	75	71	55
mir-3615	593	143	86	157	146	146	134	172	93	74	104	176	91	271	277	333	424	188	142	164	684	196	313	55	449	91	225	324	160	219	745	142	220	458	379	489	164	238	86	339	157	176	110	226	134	187	150	310	100
mir-362-3p	24	9	5	17	24	1	9	8	8	13	15	9	15	23	33	22	19	11	18	14	23	12	18	5	15	20	16	13	26	12	59	13	9	21	8	18	12	23	10	19	27	9	11	12	23	28	11	12	11
mir-362-5p	18	12	5	14	12	8	11	6	10	28	11	8	18	9	91	27	13	29	14	10	17	5	13	7	11	11	28	13	14	16	43	13	8	24	14	13	12	18	4	21	37	15	5	13	25	21	9	14	14
mir-363-3p	6099	1561	793	1290	2447	1060	1434	1529	418	1715	943	1883	1204	2363	5279	3802	4036	2597	1869	1333	3424	1214	5616	483	4263	1722	2838	2244	1813	3518	12697	944	927	3096	2265	5866	1673	2993	734	2093	2806	2732	1282	1958	2230	3307	2108	2508	2549
mir-365a-3p	1177	866	512	2142	684	1066	731	791	788	972	2036	498	1331	1310	946	1197	1040	1130	952	1404	141	547	745	515	1203	296	886	785	1654	609	938	804	336	556	860	525	908	1098	907	1036	1685	808	829	822	1223	1338	887	770	923
mir-365b-3p	1177	866	512	2142	684	1066	731	791	788	972	2036	498	1331	1310	946	1197	1040	1130	952	1404	141	547	745	515	1203	296	886	785	1654	609	938	804	336	556	860	525	908	1098	907	1036	1685	808	829	822	1223	1338	887	770	923
mir-365b-5p	20	26	7	35	6	20	23	11	19	13	23	13	24	21	11	22	28	17	10	25	1	12	11	7	26	4	27	21	31	17	109	17	4	18	15	19	25	20	29	29	42	17	15	26	31	52	21	37	15
mir-3688-3p	135	36	10	28	38	18	44	60	8	40	18	42	30	44	83	100	124	34	38	21	80	42	93	20	82	56	66	42	40	88	360	34	96	86	50	142	62	68	14	40	52	34	10	30	30	58	34	52	22
mir-369-5p	18	34	13	16	23	12	12	12	15	37	18	22	24	31	53	37	30	55	18	21	22	15	35	14	46	15	19	49	23	43	58	26	22	32	34	30	19	32	21	19	23	17	28	41	41	50	31	36	17
mir-370-3p	12	9	4	12	15	5	10	5	10	36	5	15	16	14	47	8	15	33	27	8	46	8	9	30	35	9	17	19	24	26	42	12	31	18	27	11	15	18	18	9	29	20	19	31	24	32	17	25	6
mir-374a-3p	1173	724	538	1341	788	768	779	525	600	1898	1288	583	1244	451	1392	1114	1113	1330	925	1100	863	1102	1590	1678	2088	593	1336	1146	1683	1087	1989	923	542	936	1357	1081	1149	1454	857	1220	1180	796	743	944	1007	1122	712	948	599
mir-374a-5p	956	497	286	987	619	467	517	459	334	1365	999	519	769	357	1819	1116	833	967	805	837	631	493	1015	731	1187	375	945	654	1087	696	1446	472	514	684	957	771	621	958	383	765	1262	818	682	803	836	958	692	840	602
mir-374b-3p	104	68	65	135	70	99	49	56	54	179	113	51	118	94	98	101	100	91	127	109	81	62	98	128	178	71	91	61	119	41	99	70	52	62	93	69	107	122	141	69	108	62	79	135	105	138	89	115	81
mir-374b-5p	791	679	336	1046	524	705	555	562	416	1167	1124	413	867	1016	1251	971	946	806	868	1010	613	527	773	757	1161	546	842	614	1132	473	1027	685	589	572	787	543	931	1354	793	766	1283	727	844	922	1066	1254	922	838	703
mir-376a-3p	4	20	6	14	18	12	26	6	2	30	18	2	18	16	34	18	22	40	26	14	14	4	14	12	16	16	18	18	24	32	42	14	32	10	24	4	20	20	26	8	18	2	18	26	32	26	28	10	8
mir-376c-3p	13	19	15	17	25	27	19	14	13	47	23	11	31	18	123	38	29	61	38	30	14	9	14	18	20	13	18	27	22	21	35	14	33	24	21	5	18	52	25	17	38	21	21	48	36	40	40	28	22
mir-378a-3p	2859	5631	2907	4990	7577	1560	3816	3119	432	33701	3871	2962	3954	5051	120126	4641	5878	5407	3721	5163	6379	2149	2258	24844	6193	24832	6751	5099	2604	23403	46291	4035	3040	3540	3285	2656	1540	5723	3365	1625	4537	1449	1535	2057	5560	3105	5692	2019	1871
mir-378a-5p	38	59	14	59	87	19	19	40	3	689	51	23	34	57	1000	37	61	34	39	22	50	2	14	348	23	144	80	24	14	153	142	19	40	16	17	8	15	53	40	12	44	20	22	12	52	20	54	14	25
mir-378c	135	186	78	179	247	57	121	113	22	1096	144	106	130	169	4103	171	268	160	148	184	217	107	81	702	235	921	225	177	124	733	1437	122	128	137	134	134	68	235	116	68	201	58	76	86	219	103	209	62	71
mir-378d	56	74	45	67	110	22	67	51	6	599	69	32	56	65	1611	88	116	58	54	82	78	30	30	412	116	531	89	65	37	309	609	44	53	50	62	32	24	79	33	27	70	32	36	19	99	31	77	14	29
mir-378i	38	54	27	41	63	21	35	27	8	191	56	26	46	50	2344	53	71	42	41	79	80	27	19	161	74	181	75	68	30	313	429	34	26	38	40	33	16	75	35	20	59	17	17	22	44	40	51	20	15
mir-381-3p	234	342	222	222	325	243	200	152	114	536	259	163	456	391	6360	376	334	580	411	270	340	214	367	406	689	299	346	585	416	526	1432	330	473	445	624	300	298	570	542	254	338	210	257	527	423	452	375	445	190
mir-3909	112	75	34	103	47	73	61	49	60	104	101	48	72	83	145	103	103	68	85	87	22	67	67	61	119	26	72	70	91	37	81	93	43	67	111	60	87	66	55	64	113	69	77	99	102	135	65	93	60
mir-3912-3p	52	39	23	59	28	44	45	28	27	55	42	24	59	55	41	58	69	44	41	58	27	63	83	46	119	38	71	74	86	32	62	54	33	57	70	68	59	64	55	95	61	46	39	55	62	70	52	43	41
mir-3913-5p	14	24	20	22	42	14	18	4	8	30	26	4	30	16	28	28	34	34	22	22	28	26	48	30	50	50	30	38	46	50	66	20	26	20	40	32	44	38	28	40	32	24	16	12	36	26	18	8	14
mir-3960	41	21	8	25	17	27	13	15	13	12	101	6	14	22	17	34	37	20	38	15	3	21	25	32	48	27	65	28	38	9	35	22	13	22	23	40	24	46	69	23	49	35	42	19	55	63	44	38	21
mir-409-3p	165	234	203	192	150	193	181	97	104	602	153	142	326	299	516	250	258	660	381	221	881	198	291	363	647	230	219	483	346	596	915	189	472	349	504	210	375	534	368	212	207	207	191	340	290	337	227	371	197
mir-410-3p	84	134	74	97	89	113	78	60	49	208	108	63	182	187	716	155	161	259	283	139	490	79	200	162	316	147	121	185	264	161	413	114	250	129	277	123	178	310	250	126	108	118	91	213	182	134	100	114	70
mir-411-5p	424	560	350	342	585	392	504	275	258	861	390	415	821	683	4655	844	662	1059	777	681	587	417	871	512	1798	244	612	1217	771	1370	2056	738	532	884	1590	641	685	1005	609	572	606	526	454	988	690	814	522	857	337
mir-421	1379	901	498	1049	638	890	716	713	515	2037	1596	590	1202	1191	1403	1315	1447	1413	1078	1097	1077	737	1302	1530	1811	1244	1046	803	1416	706	2086	940	726	880	890	1086	1245	1492	1178	1069	1132	1197	1264	1356	1255	2040	1278	1366	1071
mir-423-3p	10321	9938	4895	8975	7131	6060	7149	4579	5296	11222	10556	5874	10647	9999	6555	10296	9880	11513	6497	10787	8712	8076	10373	6395	12649	4165	5796	10334	8716	4336	9548	8620	4482	10001	10829	6800	8033	6267	4103	6976	9023	7710	7271	11058	9416	10377	5438	10685	6057
mir-423-5p	12700	6443	2507	5410	5037	3292	3770	5452	2386	5550	7013	3829	4631	7511	8307	10604	11779	9606	5873	5894	5198	5279	12591	3502	8598	9145	6911	6606	5726	3607	23114	5316	3849	9704	7338	10837	5015	4942	5073	6316	5346	4196	6161	7400	7262	9979	6861	5858	5667
mir-424-3p	251	59	28	38	70	14	60	51	8	115	45	44	37	68	179	80	116	103	78	47	173	71	295	33	171	103	124	47	66	252	570	16	109	96	76	451	65	129	37	123	68	81	18	108	74	129	42	37	66
mir-424-5p	147	76	53	61	78	32	53	68	15	171	106	36	70	94	194	46	74	100	69	55	240	33	89	97	56	185	105	33	66	216	317	17	103	62	29	79	62	113	88	55	103	50	32	52	77	85	67	28	51
mir-425-3p	45	40	21	73	27	35	37	33	18	112	77	26	57	56	70	42	50	51	70	32	95	32	64	73	63	58	71	46	75	51	151	57	56	53	63	50	58	80	62	81	166	55	52	91	100	85	88	67	74
mir-425-5p	2597	925	597	839	1088	673	920	836	362	1441	775	1152	893	1259	2932	2339	2377	1323	1271	790	3567	971	2475	658	2315	1083	1471	1585	1506	2432	7569	844	1499	3096	1327	3533	1306	1663	748	1574	1795	1783	838	1490	1580	2290	1539	1809	1322
mir-4286	248	80	69	228	128	97	52	152	62	335	276	42	170	223	158	132	168	168	251	83	161	53	219	186	144	118	156	53	169	78	225	38	68	58	136	64	131	109	144	65	182	174	196	139	218	79	53	170	120
mir-432-5p	50	47	37	31	44	61	51	31	30	82	44	40	59	90	165	54	80	95	83	63	108	39	34	46	70	35	44	89	86	46	144	46	132	59	77	41	84	120	90	33	48	32	37	76	57	59	76	55	34
mir-4454	36	21	18	51	20	23	22	18	16	51	66	12	29	45	38	15	23	34	44	20	16	37	41	48	43	22	44	52	32	6	88	18	31	14	21	15	16	34	36	26	118	38	23	40	37	34	13	44	24
mir-4492	25	8	16	17	2	26	8	11	7	6	81	4	15	28	47	55	21	29	19	23	7	11	30	27	54	12	46	53	104	4	44	28	31	38	79	75	40	36	46	41	53	68	45	8	55	82	33	76	23
mir-450a-5p	54	30	38	50	68	49	34	14	8	66	36	32	36	44	103	36	24	46	34	34	138	26	30	66	36	44	46	40	26	42	214	22	50	64	26	40	8	34	22	14	66	28	18	48	42	48	14	34	22
mir-450b-5p	48	49	30	25	59	39	46	19	8	174	41	34	40	34	83	26	28	55	28	33	195	29	50	82	49	122	41	34	27	64	179	18	50	61	31	39	24	58	26	18	33	19	24	44	17	42	9	34	33
mir-451a	293409	75631	29431	70740	95560	66514	78012	96731	17283	99998	53119	79044	46491	112513	278512	275478	263341	109855	121626	61870	111762	41547	136293	24833	140212	57733	117138	85892	95162	172451	545356	41680	174847	153756	72417	211430	70129	176008	25215	102477	136481	105326	45982	72033	99811	113821	104420	84488	106004
mir-452-5p	97	165	92	202	276	87	91	87	50	410	185	65	160	212	229	192	166	113	131	177	62	147	170	184	172	274	182	227	244	505	1506	164	87	156	158	88	162	144	157	89	166	103	99	104	281	225	350	148	105
mir-454-3p	1177	554	404	919	427	519	596	516	358	770	684	550	769	582	1279	725	898	945	494	714	544	381	1004	489	1008	223	786	684	1137	750	2631	514	687	1219	771	901	790	1291	309	699	1390	738	626	672	819	1048	760	827	917
mir-454-5p	91	36	30	56	38	39	35	39	21	50	38	48	61	61	75	65	110	73	57	72	142	44	145	48	89	44	54	63	61	41	198	43	52	82	56	114	67	82	51	51	51	37	51	56	56	62	59	83	38
mir-455-3p	259	83	81	284	98	151	145	72	88	99	337	82	318	152	111	259	131	103	402	301	4	87	202	42	188	11	221	143	253	37	44	65	83	83	445	159	87	400	108	490	1077	172	251	228	428	384	94	266	232
mir-455-5p	786	529	416	673	333	697	377	365	407	99	1062	296	656	679	232	771	524	402	488	807	36	457	360	69	837	85	569	635	649	113	286	251	247	430	869	319	477	796	529	692	897	283	441	960	638	631	431	564	287
mir-4662a-5p	7	43	23	12	23	15	16	10	4	53	11	27	31	17	46	25	20	57	5	11	35	37	28	118	38	47	9	23	21	67	92	13	18	45	13	14	34	22	8	12	14	8	10	15	33	32	45	15	15
mir-4677-3p	33	9	18	35	15	24	22	19	19	38	30	21	36	14	75	35	32	36	27	19	67	58	53	48	70	21	39	39	54	41	77	28	21	54	40	66	26	66	23	41	32	37	16	33	52	36	19	37	23
mir-4728-3p	23	22	8	28	12	18	18	3	9	15	31	18	30	32	10	17	28	20	19	11	4	9	9	9	28	7	9	33	37	1	6	18	4	12	11	13	23	20	23	15	18	28	22	40	23	27	21	16	26
mir-4732-3p	231	83	37	38	69	28	41	50	14	35	13	89	32	43	101	120	170	93	33	61	153	87	270	19	210	10	47	106	52	173	481	92	58	316	83	407	80	105	15	116	37	76	30	62	41	81	42	130	69
mir-483-3p	20	40	15	18	36	19	16	6	9	17	7	8	20	25	22	21	20	17	22	13	7	5	13	12	24	17	16	12	7	18	46	6	16	18	5	5	26	17	10	11	16	12	11	16	17	11	16	25	6
mir-484	4936	2166	1084	3827	2022	1796	1912	1720	1125	2385	2639	1697	2302	2950	3227	3498	4294	2745	2241	2318	2605	1378	3044	1010	3074	1110	1977	1040	2807	1602	4917	1652	2214	2427	1830	3219	1931	2560	1397	1976	2727	2587	2041	1475	2531	3224	2240	3032	2138
mir-486-3p	2360	498	173	438	732	296	427	547	104	615	245	650	370	626	2350	1146	2202	689	682	448	820	574	2156	203	1129	539	778	526	577	1018	4714	497	1127	1606	660	2117	572	957	192	556	687	483	402	578	419	768	461	560	690
mir-486-5p	2706008	530821	243686	485193	923071	312518	644414	567022	133289	434489	248896	957758	410259	602488	2930513	1527592	2159473	955777	798775	463097	2155272	745661	2591576	239428	1591791	625328	992152	893704	741003	1173855	7421921	794780	950358	2521671	994350	3947267	656709	1381890	258328	1082957	1050788	797612	369975	663793	471915	862378	581716	982810	1050572
mir-487b-3p	28	40	22	17	40	24	28	15	11	48	19	30	38	31	91	45	35	77	38	49	28	18	33	27	50	8	18	65	42	46	73	32	48	28	59	28	32	60	36	20	31	34	22	50	41	43	39	34	25
mir-489-3p	11	23	10	13	26	20	15	8	9	47	17	7	19	26	62	35	31	32	9	16	0	8	7	20	39	29	29	41	27	27	69	12	13	18	19	8	10	33	9	14	24	13	15	12	44	19	24	26	18
mir-493-3p	39	37	22	30	26	39	25	14	8	51	28	17	49	34	92	36	35	64	47	42	25	13	36	12	49	19	14	37	33	3	30	28	49	35	66	26	45	66	40	23	50	26	42	53	54	51	33	49	20
mir-493-5p	28	32	12	15	42	51	35	19	19	79	26	20	55	49	180	32	45	61	44	74	80	31	68	32	94	21	41	45	67	17	38	40	95	56	62	35	62	137	75	29	57	20	47	41	52	52	36	47	22
mir-497-3p	74	54	26	89	59	48	42	42	50	121	110	26	111	79	43	77	105	39	71	101	3	45	103	40	105	21	51	71	101	6	14	102	48	58	117	43	63	98	36	83	179	83	97	113	115	49	55	76	43
mir-497-5p	3228	2929	1277	3970	1948	3027	1702	2017	1908	4451	4587	1285	3666	3659	2431	3380	3094	2331	2872	3308	173	1779	2999	1918	3643	1261	2154	2758	3570	855	1572	2970	1518	2019	3714	1497	2285	2980	1785	2243	4913	2208	3513	4204	4389	2901	2410	2777	1695
mir-499a-5p	19	13	6	15	16	9	7	10	8	12	26	6	17	22	3389	17	13	19	19	23	6	7	6	12	37	23	5	11	17	5	16	14	5	14	17	6	10	13	10	12	16	19	9	13	21	17	17	19	16
mir-500a-3p	591	482	335	655	326	386	326	326	183	784	575	307	522	514	823	547	422	700	462	522	543	366	660	475	675	513	514	570	379	375	1160	459	445	556	547	511	498	730	391	458	785	395	455	489	606	696	532	521	392
mir-501-3p	74	45	28	48	47	40	34	36	29	100	66	28	74	53	139	83	43	64	42	40	316	144	249	168	315	150	248	200	305	186	671	186	152	247	153	222	148	230	140	175	146	107	109	86	113	133	113	85	88
mir-5010-3p	27	11	18	8	9	15	8	16	6	10	10	8	8	13	12	14	24	16	7	18	18	7	12	7	17	2	10	10	17	17	34	9	12	18	7	30	14	17	7	12	15	16	18	12	16	16	17	20	19
mir-502-3p	168	190	70	209	84	135	83	116	67	251	219	105	175	186	268	207	169	148	180	177	65	144	251	159	213	205	163	192	176	107	294	147	128	158	201	164	138	211	153	137	204	109	149	189	174	230	129	139	110
mir-504-5p	374	238	158	466	185	189	172	197	270	412	561	160	428	293	103	373	317	242	266	273	15	182	206	193	612	57	331	304	360	50	80	315	87	238	364	213	430	225	255	243	513	375	277	461	340	522	182	365	284
mir-505-3p	118	101	88	132	72	89	62	66	51	246	115	51	117	120	93	119	107	152	84	91	102	73	79	148	104	97	93	114	157	73	142	84	87	101	89	50	89	127	84	70	145	71	84	91	124	114	120	89	69
mir-5100	69	43	9	45	33	9	10	61	18	21	31	4	10	40	9	16	28	17	11	15	19	15	74	15	45	10	24	24	25	10	31	5	5	25	20	7	17	2	84	11	25	55	54	18	36	2	10	36	7
mir-511-5p	20	25	21	27	26	7	9	8	11	25	30	22	20	9	23	16	6	31	18	13	3	20	18	11	63	17	18	37	19	36	76	14	18	19	12	10	18	18	19	8	15	13	13	13	22	25	25	17	8
mir-532-3p	122	59	22	99	48	46	42	30	23	124	78	44	52	87	88	102	91	59	71	54	53	51	63	61	98	18	52	98	105	59	139	59	90	85	85	76	78	69	47	61	109	60	45	53	86	65	48	75	48
mir-532-5p	2313	1419	817	1599	1236	1124	941	1125	580	2256	1616	906	1474	1944	2700	1953	1873	1584	1741	1107	1724	1213	2219	1324	2569	1597	1885	2009	2201	1695	6159	1121	1595	1863	1824	2013	1368	2545	1573	1589	1934	951	1021	1320	1426	1456	1215	1202	999
mir-542-3p	13	17	16	19	29	8	9	9	4	63	23	9	15	28	55	12	18	13	15	3	90	10	16	65	25	71	26	26	14	44	112	7	20	19	24	12	9	30	23	16	39	5	6	23	17	21	13	22	8
mir-548ad-5p	32	13	8	16	16	8	12	17	7	16	9	8	12	12	20	10	23	7	12	12	27	13	36	6	15	27	18	6	35	41	107	16	24	25	14	31	15	60	15	13	28	8	9	18	11	18	21	18	19
mir-548ae-5p	33	14	8	18	15	10	13	15	7	17	9	12	10	14	24	8	25	6	12	12	33	14	37	7	17	31	18	7	34	42	114	16	29	27	18	32	16	61	18	13	28	7	10	19	16	21	31	19	19
mir-548ay-5p	43	18	9	25	22	13	28	16	13	22	13	11	16	14	33	10	29	15	15	21	43	19	52	14	22	38	26	8	48	49	137	23	32	32	19	39	18	72	16	18	39	14	16	27	21	34	26	19	32
mir-548aj-5p	203	68	50	36	40	74	42	58	18	34	8	55	23	26	138	50	92	96	21	51	117	28	149	8	113	57	69	51	68	87	583	45	71	155	54	237	48	89	14	95	61	65	17	36	39	80	66	69	72
mir-548al	21	16	5	28	9	7	9	7	16	28	32	18	23	18	19	14	25	25	31	19	8	27	40	8	31	2	16	19	25	11	14	17	5	10	25	20	16	23	18	21	21	9	10	30	12	24	16	23	20
mir-548ar-5p	190	64	46	34	39	72	39	56	16	33	8	50	20	26	133	49	86	92	18	43	112	26	132	8	111	50	69	49	66	82	552	45	67	146	51	223	43	81	13	92	58	63	17	35	34	77	64	63	67
mir-548c-5p	30	10	11	28	11	10	13	8	3	9	6	13	10	12	22	12	16	24	7	16	40	4	32	10	20	25	16	10	22	17	72	14	14	21	14	18	17	25	8	15	23	12	10	9	8	24	21	17	24
mir-548d-5p	93	56	36	74	56	53	68	55	41	72	53	28	68	50	107	54	89	69	45	82	141	68	127	62	88	95	65	27	126	103	292	68	70	85	83	96	62	172	54	61	113	44	57	75	72	90	76	60	89
mir-548e-3p	32	21	17	19	16	17	9	8	9	10	12	9	9	11	32	16	20	24	11	18	52	16	40	11	21	21	6	23	11	26	59	17	13	29	7	19	14	18	5	13	21	22	14	16	18	29	17	25	11
mir-548f-5p	201	66	49	35	40	74	40	57	17	34	7	52	22	25	137	48	93	94	19	48	117	28	146	8	111	57	69	49	66	86	570	45	69	154	55	231	48	86	13	94	59	64	17	35	40	80	65	68	72
mir-548g-5p	203	68	50	36	40	74	42	58	18	34	8	55	23	26	138	50	92	96	21	51	117	28	149	8	113	57	69	51	68	87	583	45	71	155	54	237	49	89	14	95	61	65	18	36	39	80	67	69	72
mir-548h-3p	20	12	11	14	13	9	16	13	5	37	17	9	19	14	44	14	27	20	12	17	3	16	15	16	26	22	7	15	23	17	46	15	5	20	17	21	21	41	12	23	27	20	8	22	24	21	19	19	11
mir-548h-5p	1014	330	245	180	200	370	205	290	85	174	35	285	115	125	695	240	465	485	100	240	585	141	735	45	565	305	345	245	335	430	2855	230	345	780	275	1155	250	430	75	475	310	325	85	174	200	410	325	355	365
mir-548i	44	8	8	88	40	16	53	40	8	48	40	20	51	12	36	20	52	32	24	32	16	24	32	44	12	32	16	16	52	12	32	52	8	20	20	20	16	52	16	20	56	12	24	24	56	52	16	8	4
mir-548k	113	62	54	89	63	28	65	45	25	91	43	55	76	58	145	56	83	95	45	56	170	54	143	42	92	34	49	75	54	99	272	61	61	125	63	83	56	93	24	60	100	68	47	53	58	88	59	99	67
mir-548o-3p	90	62	36	64	30	36	52	22	36	46	40	24	28	32	68	38	52	90	36	73	116	36	60	22	58	56	38	34	74	46	198	40	42	62	40	86	52	72	22	46	76	28	40	24	56	118	52	72	48
mir-548o-5p	30	10	11	28	11	10	13	8	3	9	6	13	10	12	22	12	16	24	7	16	40	4	32	10	20	25	16	10	22	17	72	14	14	21	14	18	17	25	8	15	23	12	10	9	8	24	21	17	24
mir-548x-5p	203	68	50	36	40	74	42	58	18	34	8	55	23	26	138	50	92	96	21	51	117	28	149	8	113	57	69	51	68	87	583	45	71	155	54	237	48	89	14	95	61	65	17	36	39	80	67	69	72
mir-548z	23	12	11	19	16	9	18	13	5	38	17	9	19	14	45	14	31	23	13	18	4	16	19	16	26	24	7	15	26	22	61	19	5	22	17	21	21	45	12	24	29	21	8	23	24	23	20	27	11
mir-550a-3p	414	105	57	102	228	105	135	138	54	117	54	135	57	144	264	225	357	213	60	102	156	114	333	72	261	27	132	153	99	237	1056	66	288	333	150	555	93	231	33	132	258	273	87	126	81	234	228	354	249
mir-550a-5p	88	26	10	44	48	16	24	27	5	69	26	29	20	38	119	39	84	39	28	46	62	30	109	31	42	32	33	29	25	62	295	17	56	77	45	111	23	62	21	50	46	41	53	48	42	37	80	76	53
mir-561-5p	59	21	30	28	28	12	32	17	18	23	36	16	37	37	74	35	27	36	26	35	3	33	40	14	59	15	32	39	31	18	63	27	12	17	41	21	29	41	17	39	35	22	22	29	33	26	42	13	18
mir-5683	135	50	14	60	289	131	63	15	11	87	69	104	34	102	740	88	23	159	69	37	79	30	55	154	857	10	94	52	16	944	134	8	105	251	49	35	7	125	36	138	9	14	48	5	744	52	16	42	41
mir-5701	132	234	210	105	108	96	135	120	81	687	132	75	195	297	114	84	225	123	168	168	54	174	111	429	186	132	138	258	198	234	561	132	132	132	192	84	198	102	159	87	60	123	93	207	126	195	96	93	84
mir-574-3p	1228	1172	515	1229	1108	1170	736	957	568	1874	1889	530	1345	1775	1056	1826	1345	1486	1442	1183	210	726	917	994	1572	744	1070	1034	1536	429	1085	924	1043	724	968	597	1001	1398	1183	845	1847	863	1067	1332	1587	1387	984	912	845
mir-574-5p	232	91	89	227	154	138	92	119	107	466	324	108	223	205	236	272	229	211	287	150	43	170	152	350	326	188	248	206	280	126	226	226	141	176	335	119	217	252	245	231	352	176	204	251	275	274	220	140	172
mir-576-5p	289	98	67	126	110	125	105	119	39	95	136	106	121	168	141	190	352	180	103	147	175	82	148	59	158	54	124	129	158	147	358	88	132	209	65	193	139	240	109	128	97	103	70	103	110	134	149	117	103
mir-582-3p	130	121	53	87	151	98	65	98	81	514	120	77	191	167	117	163	300	240	174	109	347	198	136	372	204	499	213	79	226	75	223	123	86	158	153	151	209	196	205	214	150	140	123	131	133	273	107	168	115
mir-582-5p	83	82	46	70	54	72	67	57	51	399	127	51	131	124	103	108	187	131	120	83	106	69	43	224	102	161	86	47	104	48	78	57	67	80	63	48	76	130	72	81	124	112	76	100	98	151	59	122	88
mir-584-5p	411	152	69	108	240	137	125	182	34	131	99	161	104	133	524	249	365	124	105	87	2472	129	725	81	460	210	215	227	219	288	2042	145	548	566	140	569	343	364	94	189	344	159	87	113	120	199	200	213	234
mir-589-5p	273	142	88	181	139	104	122	133	58	381	248	172	190	214	305	288	270	234	246	162	515	166	296	232	319	227	222	203	250	262	670	218	244	297	265	254	232	317	141	237	348	198	206	226	235	293	202	294	230
mir-590-3p	113	68	34	112	49	63	62	56	54	121	107	46	121	72	151	89	94	117	66	80	101	49	87	41	69	44	69	73	111	72	209	51	47	70	63	40	61	111	33	58	112	70	66	72	59	97	66	69	64
mir-598-3p	120	94	52	149	106	123	55	99	62	52	254	33	121	135	107	147	153	78	89	92	162	90	132	72	253	50	142	170	211	45	223	84	73	104	120	73	105	150	235	83	99	52	70	102	54	75	93	63	83
mir-615-3p	250	160	85	146	157	121	71	104	60	1222	178	75	191	203	89	175	201	207	170	85	28	102	103	936	301	582	196	83	145	200	141	97	146	141	176	98	247	122	161	105	250	174	153	217	209	244	158	256	151
mir-625-5p	13	30	15	18	25	12	22	10	6	21	22	17	20	20	41	28	37	27	14	20	231	11	37	8	27	12	8	19	18	11	92	16	16	16	24	13	16	24	9	15	39	31	13	30	36	34	46	21	19
mir-628-3p	153	78	31	114	50	75	52	61	48	169	139	55	89	96	210	113	116	71	108	88	177	109	121	126	228	160	124	104	142	75	195	158	58	106	106	100	147	120	112	88	133	85	80	132	153	141	115	121	68
mir-628-5p	266	190	88	257	127	196	164	117	159	515	268	144	236	202	402	266	273	261	224	225	144	178	169	205	303	68	138	182	195	118	206	180	93	138	176	115	215	188	117	158	247	202	225	281	331	294	206	271	151
mir-629-5p	40	26	13	39	31	21	34	16	3	49	32	27	51	21	96	38	55	53	38	27	164	27	72	43	72	82	53	22	76	80	254	34	54	103	36	97	34	65	36	41	78	41	40	24	40	70	60	47	56
mir-641	35	25	8	32	12	23	21	6	7	27	25	12	22	50	49	26	30	22	35	29	16	28	32	37	56	6	12	43	23	20	51	21	22	26	34	25	20	29	20	23	55	27	18	26	28	22	23	41	28
mir-6511a-3p	392	280	164	476	220	248	204	148	160	512	404	100	368	420	140	248	328	292	224	336	96	196	172	260	380	52	244	312	368	120	80	368	164	236	212	172	308	260	272	296	404	268	200	324	216	364	240	320	176
mir-6511b-3p	217	106	63	198	95	116	86	52	113	232	217	74	171	163	51	133	117	130	110	165	15	99	96	114	196	27	101	150	173	39	49	182	88	105	111	88	193	174	69	123	193	109	125	177	138	160	33	138	87
mir-652-3p	1132	332	234	496	581	303	410	341	153	680	536	447	450	783	1127	1045	987	517	680	411	1054	299	588	235	824	534	766	577	689	857	2962	371	663	875	614	977	432	837	353	572	982	506	303	497	540	633	626	423	536
mir-653-5p	14	22	14	17	28	39	15	8	9	56	23	15	25	20	68	24	27	46	12	19	2	25	4	32	56	52	43	87	27	58	121	23	12	10	26	15	22	29	19	31	18	12	17	17	47	35	37	15	19
mir-654-3p	202	320	194	160	213	222	198	130	99	531	173	156	293	351	827	525	332	634	360	250	435	151	212	302	532	158	203	348	204	352	643	164	324	317	399	183	256	327	359	139	265	211	167	421	342	399	225	446	188
mir-660-5p	1052	797	475	1017	590	611	502	679	364	1168	1029	409	845	1023	1071	896	805	1007	760	741	724	695	1077	834	1262	979	989	1021	1410	859	2440	653	818	874	829	747	817	1490	1017	896	1012	538	664	787	892	917	726	699	504
mir-664a-3p	161	112	62	226	80	158	122	114	91	174	245	100	145	192	180	174	159	106	128	161	48	90	129	83	193	40	136	126	222	85	174	184	114	88	123	87	130	306	100	205	396	133	194	151	300	198	181	136	128
mir-664a-5p	71	30	25	60	37	55	49	31	31	82	75	31	68	86	119	76	76	64	72	52	44	56	78	47	114	37	60	60	77	29	73	55	34	60	60	54	66	63	56	54	89	40	76	53	87	93	52	70	43
mir-671-3p	188	176	110	204	143	141	135	101	121	252	211	140	198	210	137	201	142	180	160	127	280	187	198	153	457	46	123	268	238	67	148	206	124	189	290	131	269	130	154	227	210	144	141	229	228	189	121	203	110
mir-6716-3p	9	12	12	14	11	6	9	8	9	22	13	17	10	14	9	15	17	18	17	19	2	16	20	9	24	3	8	23	21	28	67	17	5	20	24	13	19	8	5	17	13	16	13	36	16	20	14	26	9
mir-6852-5p	14	11	8	11	11	14	4	8	6	23	12	12	11	8	26	16	13	21	10	9	274	10	39	7	41	14	21	11	15	11	67	9	18	24	16	18	24	10	9	8	21	18	10	19	10	25	12	20	11
mir-6859-5p	20	8	4	68	20	24	24	4	12	12	16	12	12	16	44	24	40	8	28	8	28	20	16	16	52	8	12	40	48	20	72	4	8	32	16	20	20	20	24	24	28	20	8	28	44	12	20	48	24
mir-7-3p	31	28	10	26	23	26	21	21	20	54	32	10	59	31	40	36	70	37	37	25	35	24	35	21	61	19	33	28	34	12	89	16	26	35	27	34	23	25	16	28	41	25	28	39	55	46	33	37	24
mir-7-5p	42	3	3	27	36	12	39	12	3	33	15	18	35	21	54	33	39	18	27	6	27	9	54	6	40	12	15	27	30	27	97	33	3	48	48	54	8	21	9	24	15	27	3	6	15	24	27	19	21
mir-708-3p	54	58	32	63	81	46	41	31	28	29	66	27	110	87	39	69	78	41	94	40	12	65	59	19	106	20	66	42	77	48	183	40	25	41	88	42	62	66	42	57	68	36	54	84	60	73	35	64	38
mir-708-5p	106	117	38	207	132	95	87	77	77	166	187	66	232	194	101	147	121	101	154	73	15	55	60	61	160	36	124	85	138	129	261	70	65	41	130	48	119	146	73	70	218	101	201	237	208	219	189	141	123
mir-744-3p	24	29	7	21	18	25	15	6	20	32	35	10	17	23	27	24	32	30	23	22	21	20	16	25	23	20	27	26	16	8	19	16	10	15	12	20	13	24	14	10	31	21	24	37	23	36	15	23	23
mir-744-5p	1444	938	494	1240	625	739	609	570	539	2065	1466	634	1044	1191	1038	1533	1346	1232	1166	1060	1527	1165	1457	1579	2129	1061	1257	1375	1356	503	1404	1392	577	1232	1705	1082	1411	987	944	1260	1477	1090	1172	1884	1338	1961	943	1305	980
mir-760	28	17	5	25	14	11	12	18	11	22	39	17	18	34	18	27	27	22	19	13	10	13	13	9	18	8	17	25	24	4	15	21	14	10	22	9	20	20	17	27	35	20	18	25	15	16	24	17	12
mir-769-5p	1232	1267	780	1819	1070	1018	955	841	744	4652	1981	652	1816	1978	1417	1513	1474	1524	2006	1484	1109	1706	1582	2361	2620	2803	1846	1824	2653	1196	2641	1527	1062	1365	1734	1126	1819	2092	1797	1531	2042	1137	1448	1868	1577	2245	1370	1405	1011
mir-7704	42	28	13	26	23	18	16	21	22	29	50	15	30	32	121	51	56	34	37	20	8	36	39	22	105	20	47	58	46	19	61	41	14	43	76	60	33	24	37	74	38	46	33	49	54	63	30	52	27
mir-7706	203	97	101	166	85	87	90	86	70	118	174	89	158	156	112	193	183	221	141	121	97	122	220	118	246	57	166	161	265	92	222	174	96	172	239	202	89	170	173	168	174	131	120	154	134	194	115	144	102
mir-7977	182	94	61	159	107	82	69	131	85	288	169	63	119	199	113	167	133	96	98	116	70	87	228	136	251	58	94	108	219	50	155	78	61	72	140	70	139	93	184	109	179	200	129	166	174	133	67	199	85
mir-874-3p	359	266	154	515	328	266	206	215	156	785	577	187	447	460	419	489	308	416	414	292	69	206	150	301	347	220	359	293	547	164	361	187	266	201	378	157	252	374	223	313	691	278	391	389	372	352	313	254	250
mir-874-5p	65	41	14	93	32	56	66	27	32	147	89	28	99	95	91	63	75	53	53	69	10	47	53	73	90	21	45	79	131	49	66	61	62	37	84	40	72	82	54	86	85	54	78	89	70	66	58	47	26
mir-877-5p	292	166	93	131	119	90	61	102	66	220	223	59	132	172	114	219	286	188	187	98	59	122	121	75	176	81	155	141	121	42	214	122	83	175	129	116	124	96	125	115	140	97	125	186	135	234	123	141	102
mir-887-3p	290	247	117	466	167	221	176	137	124	495	434	139	349	326	243	300	329	389	353	268	12	153	201	199	383	133	309	224	288	66	260	238	156	182	266	197	257	335	182	316	566	337	318	404	450	533	273	331	288
mir-887-5p	22	13	2	35	13	10	8	14	16	21	31	14	24	20	12	19	14	38	12	22	3	10	19	18	41	4	22	23	22	13	20	24	9	25	29	14	13	29	14	30	36	15	28	29	27	32	12	29	14
mir-889-3p	12	25	13	15	21	22	10	15	16	59	26	33	35	44	111	32	27	60	39	26	148	37	36	38	88	36	32	69	48	85	88	21	55	28	58	14	43	65	52	22	25	27	26	41	24	28	22	37	15
mir-9-5p	153	642	114	168	123	237	381	117	144	444	213	192	288	357	489	285	132	345	120	153	591	84	180	225	639	102	438	942	168	165	486	117	246	378	258	81	234	252	171	99	138	171	81	474	204	111	216	60	57
mir-92a-3p	387631	161478	103917	174921	164016	126561	142142	139818	86064	149328	160323	142785	179831	231779	244081	280572	326200	197393	161142	178414	240909	182705	362370	104973	395650	126142	206441	247952	243792	262887	792692	174479	186407	345631	232526	397391	211784	242215	133707	211676	196478	167972	128481	182742	174985	210574	139423	187800	143087
mir-92b-3p	5327	4869	4117	4417	5489	3737	4394	2446	3258	18184	4364	3491	5926	5555	3220	6419	4911	9761	3846	5029	2049	11555	10734	12282	11128	5800	4418	11921	8233	3609	5111	5568	3935	10554	8002	5738	6814	3999	5090	4716	5415	4392	5102	6379	4878	4799	2834	7005	3005
mir-93-3p	71	32	16	43	25	36	41	22	21	56	28	30	47	34	45	62	40	57	29	49	43	17	42	25	51	13	24	24	38	24	89	26	32	39	23	26	23	51	25	26	42	41	25	42	36	61	42	54	24
mir-93-5p	17278	5586	3116	5461	6438	4384	5437	6495	2065	6698	4923	6083	5067	8650	16267	13900	14853	7268	7270	5193	9222	4872	12575	3152	12569	5269	9820	7396	8347	11186	43015	4253	9466	13980	7460	20007	6683	12876	3648	7886	10349	6849	4469	6603	7798	10680	7300	8001	7733
mir-941	5800	3050	2090	5375	5595	2075	4105	2485	2120	6225	5580	2275	4470	5200	9800	4255	5845	5075	5610	4030	16115	3540	3160	3905	7005	1830	5145	4595	6025	2690	11175	4410	5465	8205	6845	3230	2480	4525	2105	3760	8390	2140	4655	4760	5575	4615	2905	5415	3655
mir-942-5p	103	29	18	14	32	9	17	24	5	10	6	43	14	28	61	61	75	39	24	21	66	16	68	9	35	15	38	24	19	51	259	18	35	73	24	77	12	37	9	13	31	20	20	17	30	38	37	38	29
mir-95-3p	41	51	21	57	33	20	47	19	31	91	49	33	56	36	593	56	47	38	48	52	14	51	52	63	123	42	43	96	86	57	81	39	48	54	61	56	56	51	56	49	56	59	51	87	75	48	49	69	53
mir-96-5p	116	28	15	53	18	24	16	36	13	17	16	29	21	25	41	66	34	26	17	17	441	74	313	54	192	186	154	125	271	288	1070	112	188	323	65	285	104	368	34	195	95	70	14	17	63	97	60	119	55
mir-98-3p	111	156	101	122	73	99	67	67	94	88	124	54	98	83	72	104	106	169	55	173	72	88	101	89	188	77	71	109	104	52	170	123	40	100	90	76	160	91	85	75	166	129	156	175	169	266	231	296	117
mir-98-5p	18632	8521	6260	18881	9483	12331	9396	10362	7574	23520	20371	6974	17211	16512	17980	18068	16385	14892	16235	14824	12584	10813	16349	15357	21253	7435	16967	12534	23116	9179	20505	10974	12831	11400	12760	13685	15625	26143	16296	15148	20114	14102	11668	16497	14197	18019	13683	14529	12559
mir-9985	276	255	141	274	187	220	174	220	148	353	516	150	249	316	301	341	377	331	316	356	41	476	384	267	484	263	289	299	493	99	239	394	161	307	313	322	298	294	361	328	340	253	262	396	291	485	267	365	160
mir-99a-3p	64	80	56	89	67	82	78	50	49	289	101	44	155	154	194	123	109	106	127	79	28	70	74	215	155	152	131	109	147	92	334	87	97	110	132	82	148	164	109	77	185	78	59	89	134	150	117	62	76
mir-99a-5p	1372	1579	807	1453	1542	987	1287	738	924	4700	1407	865	2194	1656	3128	2299	1588	1908	1635	1289	499	1335	1850	3677	3129	2457	2508	2470	2364	1893	4891	1615	1393	2162	1981	1702	1759	2295	1548	1399	3806	2512	1631	2283	3425	3266	2176	2385	1749
mir-99b-3p	288	179	138	275	150	226	142	167	137	485	353	129	312	363	147	276	241	279	357	234	38	207	231	297	459	271	330	302	418	112	267	263	114	187	420	194	330	343	353	297	434	231	226	362	298	290	207	241	210
mir-99b-5p	18237	12025	7393	23479	9680	11889	10635	8812	9877	26498	25125	8021	20512	19346	15613	20421	16471	17671	20211	15623	3262	24070	27866	22653	46456	20441	33540	26775	41354	7712	17791	26760	9523	19120	32690	19146	23692	28023	22077	24009	45021	23886	23598	31365	31174	32895	18272	25037	22210
[truncated: 142 more columns]

## Sheet: legend
Provided are raw miRNA expression values of 191 IMA samples, derived from 191 pseudonymized individuals undergoing CABG surgery. In total, 393 individual miRs were identified reaching a median expression level of at least ten reads across all samples. Clincial data regarding risk factors of interest were missing for 3 individuals (H065, H131 and H133). These individuals were not included in the f…
